# Supplementary material for: Strategic deployment of solar photovoltaics for achieving self-sufficiency in Europe throughout the energy transition
Source: Nat Commun. 2025 Jul 7;16:6259. doi: 10.1038/s41467-025-61492-9 (PMC12234877; doi:10.1038/s41467-025-61492-9)
Supplement: Supplementary file 3 — Source Data [file 41467_2025_61492_MOESM3_ESM.xlsx]

## Sheet: Figure 1a
Scenario	Base With 100% self-sufficiency_2050	Base With 100% self-sufficiency_2045	Base With 100% self-sufficiency_2040	Base With 100% self-sufficiency_2035	Base With 100% self-sufficiency_2030	Base With 100% self-sufficiency_2025	Base_2050	Base_2045	Base_2040	Base_2035	Base_2030	Base_2025
Costs
Transmission lines	7.88545	7.88509	7.88525	7.88487	7.88495	7.88516	7.84002	7.83987	7.83989	7.83986	7.83996	7.46132
Electricity distribution grid	43.5178	43.3093	43.25	34.6843	32.6356	28.8097	43.1347	42.9283	42.8744	35.0274	32.768	27.375
Oil to power/heat	0.32552	56.1107	115.434	211.169	260.689	254.162	15.1062	56.7619	116.304	212.412	263.153	254.521
Gas to power/heat	45.8431	53.6888	56.7318	83.3009	100.578	141.514	42.9978	68.5936	73.3574	87.969	100.927	161.265
Coal	18.2966	19.9024	26.8755	34.0596	52.9086	53.1018	16.5883	18.5345	25.4915	32.7844	51.7375	43.515
Power to liquid	23.272	17.1925	9.78157	3.77985	2.1406	0.887054	20.4103	16.9745	9.46038	3.72617	2.04196	0.887069
Biomass	52.6924	56.9511	55.4716	46.2043	42.3285	32.8762	52.6492	55.8536	54.1979	46.2206	41.936	31.1937
BEV charger	0.0127579	0.0111274	0.00937649	0.00641497	0.00443632	0.00215038	0.0121674	0.0108758	0.0087894	0.00651639	0.00451232	0.00206533
V2G	0.00228887	0.0020387	0.00194142	0.00155779	0.00121975	0.000551911	0.00191475	0.00195591	0.00171719	0.00149745	0.00120531	0.000480012
DAC	19.7082	11.0003	0.00394761	8.15106e-08	1.60514e-09	6.20995e-06	20.2768	10.2696	2.282e-07	2.52433e-08	1.30509e-07	2.63428e-10
Power to heat	60.2661	74.1805	78.1256	60.8055	54.2781	29.519	58.8178	74.7592	75.0788	59.2436	52.9423	21.4834
Heat storage	8.49525	9.17775	8.04665	4.1459	2.75056	1.16821	6.82071	7.71536	6.97905	4.07682	2.65606	1.19996
H2 storage	5.88161	4.27862	3.21123	1.54562	0.910322	2.54873e-06	4.04043	3.53084	2.87625	1.54214	0.938543	2.6556e-08
H2 pipeline	5.77227	3.22572	2.57329	1.87963	1.17844	0.000488088	4.82447	4.24359	3.32031	2.25139	1.56173	0.000335373
H2 Electrolysis	75.0139	60.5192	42.6418	27.3184	15.3059	4.53044e-06	72.8456	58.0286	40.2039	26.0473	15.3699	1.94741e-08
H2 Fuel Cell	1.69002e-08	3.49899e-08	7.28718e-08	4.85026e-08	3.85455e-08	2.80348e-06	9.90414e-08	1.07582e-07	1.87953e-07	1.90093e-08	1.20779e-07	1.50946e-08
Pumped hydro storage	10.2899	10.2899	10.29	10.29	10.2901	10.2899	10.2898	10.2899	10.29	10.2901	10.2901	10.2897
Hydroelectricity	18.2401	18.2401	18.2402	18.2401	18.2401	18.2402	18.2402	18.2401	18.24	18.24	18.2401	18.2401
Run of river	0	0	0	0	0	15.7806	0	0	0	0	0	15.7806
Nuclear	33.671	26.5129	30.6354	33.6348	81.4906	87.9001	19.7141	19.6866	28.5426	33.6171	81.579	87.7058
Onshore wind	123.961	120.525	118.154	103.366	79.5209	42.9787	117.556	120.408	119.551	104.592	79.9568	38.5418
Offshore wind	33.8827	35.5304	33.7939	27.7804	17.9325	7.30294	26.8556	28.5934	27.376	23.7492	16.9528	6.44677
Battery storage	27.2192	27.5297	26.4848	14.0958	2.8139	9.82326e-06	26.8212	26.5154	25.0397	14.0874	1.53107	8.42806e-08
Home battery storage	6.38234e-08	1.3481e-07	2.39462e-07	1.78224e-07	2.3945e-07	1.01711e-05	1.69453e-07	2.30724e-07	4.14798e-07	6.46847e-08	5.02063e-07	7.37267e-08
Solar thermal	2.64964e-09	1.37633e-08	1.37866e-08	3.33193e-08	2.45124e-08	6.91746e-06	6.02147e-08	2.39395e-08	4.50936e-08	1.01587e-08	9.6389e-08	9.1998e-09
Solar utility	142.567	123.69	103.02	69.5688	43.4965	21.8581	136.538	117.54	96.9109	67.0525	41.4908	19.0661
Solar-HSAT	0	0	0	0	0	0	0	0	0	0	0	0
Solar-delta	0	0	0	0	0	0	0	0	0	0	0	0
Solar rooftop	20.4239	19.6575	17.52	14.7114	9.43477	3.16238	16.4996	16.117	15.1265	13.0021	8.56464	2.5312
co2 sequestered	2.37127	2.31771	2.21559	1.7847	0.0597985	1.48727e-06	2.268	2.23396	2.15333	1.86617	1.43493e-07	8.79054e-09
co2 vent	1.33665e-12	1.73779e-12	3.42716e-12	4.98149e-12	6.8379e-11	1.04914e-09	3.6575e-12	4.68471e-12	8.40555e-12	1.94929e-12	6.9615e-09	7.32907e-12
kerosene for aviation	0.00621504	0.00596398	0.00603108	0.00621083	0.00612134	0.00589229	0.00619537	0.00607529	0.00593468	0.00607747	0.00611496	0.00601863
naphtha for industry	0.00710857	0.00738139	0.00751931	0.00731059	0.00706328	0.00761056	0.00714467	0.00713969	0.00752611	0.00737582	0.0073587	0.00748193
shipping methanol	0.00538782	0.004822	0.00380022	0.00270826	0.00164338	0.000807562	0.00554522	0.00470414	0.00385793	0.0026196	0.00162413	0.000808852

## Sheet: Figure 1b
scenario	Base	Base	Base	Base	Base	Base	Base	Base	Base	Base	Base	Base w Equity	Base w Equity	Base w Equity	Base w Equity	Base w Equity	Base w Equity	Base w Equity	Base w Equity	Base w Equity	Base w Equity	Base w Equity
carrier	hydrogen	gas	solid biomass	electricity	oil	biomass to liquid	Sabatier	helmeth	BioSNG	methanol	allam	hydrogen	gas	solid biomass	electricity	oil	biomass to liquid	Sabatier	helmeth	BioSNG	methanol	allam
ES	6.03823e+07	4.58097e+07	0.00255396	1.72171e+07	5.16048e+08	0	0	0	0	1.23563e+08	0	-2.39319e+08	-1.0783e+07	-0.0080018	-3.21289e+07	2.87645e+08	0	0	0	0	-2.4218e+06	0
GR	6.27583e+07	2.33258e+07	-0.0251157	1.76572e+07	-1.7076e+07	0	0	0	0	899458	0	5.62743e+06	1.35128e+06	-0.0523546	-9.63429e+06	-1.7076e+07	0	0	0	0	2.02714e+07	0
GB	3.13683e+08	4.94287e+07	-1.33822e+07	3.21387e+07	-1.12912e+08	0	0	0	0	-2.0437e+07	0	2.01623e+07	6.23718e+07	-1.33822e+07	-3.98262e+07	-532273	0	0	0	0	-2.52935e+07	0
DK	1.14424e+08	576071	1.90496e+06	3.66371e+07	-1.36645e+07	0	0	0	0	1.82626e+06	0	-6.68273e+07	9.91887e+06	0.00651146	-2.92669e+07	8.60418e+07	0	0	0	0	2.54728e+06	0
IT	8.15204e+07	3.30719e+07	-0.0101549	2.19769e+07	-8.68346e+07	0	0	0	0	5.34031e+07	0	-5.38474e+07	-1.60659e+07	-0.016667	-2.40137e+07	4.14205e+06	0	0	0	0	9.18707e+07	0
FR	2.73033e+07	1.49134e+07	8.75599e+06	4.44148e+07	-1.41078e+08	0	0	0	0	5.7474e+07	0	4.5269e+07	1.89242e+07	5.07982e+06	-7.0146e+06	-9.2642e+07	0	0	0	0	3.72173e+07	0
AT	-6.0381e+07	8.77647e+06	-1.03402	1.26447e+07	1.03838e+07	0	0	0	0	-50482.4	0	-2.26537e+07	2.19363e+06	-0.0602287	2.58118e+06	2.01005e+07	0	0	0	0	-50482.9	0
DE	-3.17811e+08	-9.52261e+07	2.67321e+06	-1.14155e+08	-1.40183e+08	0	0	0	0	-3.04205e+07	0	1.73986e+08	-2.13084e+07	8.25433e+06	-1.08852e+07	-1.08952e+08	0	0	0	0	-3.04205e+07	0
NL	-6.47555e+07	-4.612e+07	-2.67321e+06	8.50742e+06	-1.08935e+08	0	0	0	0	-1.51061e+08	0	2.5134e+08	-2.79152e+07	-2.67321e+06	9.50844e+07	-1.61479e+08	0	0	0	0	-1.51061e+08	0
BE	-9.83518e+07	-2.83636e+07	1.50242e+06	-3.91678e+07	-2.5301e+07	0	0	0	0	-6.99401e+07	0	9.96577e+06	-7.57209e+06	1.50242e+06	8.72789e+07	-3.23065e+07	0	0	0	0	-5.59619e+07	0

## Sheet: Figure 1c
scenario	Base	Base	Base	Base	Base	Base	Base	Base	Base	Base	Base	Base	Base	Base	Base	Base	Base	Base	Base	Base	Base	Base	Base	Base	Base	Base	Base	Base	Base	Base	Base	Base	Base	Base w Equity	Base w Equity	Base w Equity	Base w Equity	Base w Equity	Base w Equity	Base w Equity	Base w Equity	Base w Equity	Base w Equity	Base w Equity	Base w Equity	Base w Equity	Base w Equity	Base w Equity	Base w Equity
country	CZ	FR	LT	IE	NO	IT	LU	NL	AL	EE	AT	RO	BG	BA	HU	LV	ME	HR	GR	FI	SI	GB	DE	DK	CH	PL	PT	SK	ES	RS	SE	BE	MK	CZ	FR	LT	IE	NO	IT	LU	NL	AL	EE	AT	RO	BG	BA	HU	LV
Solar thermal	1.14789	2.31806	1.00101	1.22425	1.11632	3.80911	0.967969	1.1461	2.32143	1.1908	1.58996	1.91327	2.25181	1.90941	1.6905	1.09974	2.1506	1.65232	2.29771	0.968086	1.37474	2.21717	1.33316	2.34876	2.26545	1.24838	2.35095	1.39601	5.70079	1.87099	1.0972	1.17931	2.06543	0.00604174	0.17674	0.00628823	0.0476712	0.00921872	0.291968	0.0939164	0.0500754	0.124063	0.00707778	0.0457844	0.00441946	0.0463121	0.0680029	0.0738922	0.00575179
Biomass	1.59104e+09	6.97782e+09	8.08162e+08	1.70086e+08	7.2229e+08	1.75228e+09	2.56735e+07	6.02182e+08	6.97867e+07	3.24364e+08	1.27596e+09	3.30686e+09	9.52944e+08	1.12763e+08	1.86121e+09	8.93768e+08	1.84914e+07	3.56512e+08	3.26734e+08	1.37194e+09	4.30885e+08	1.16929e+09	8.47483e+09	8.05293e+08	9.38553e+08	4.62632e+09	8.24939e+08	8.45174e+08	2.70793e+09	5.02334e+08	3.61305e+09	6.6613e+08	6.45585e+07	1.57879e+09	7.17435e+09	8.0967e+08	1.70077e+08	6.96092e+08	1.75079e+09	2.58625e+07	6.54332e+08	7.78508e+07	3.3557e+08	1.3052e+09	3.42382e+09	9.13313e+08	9.52141e+07	1.77645e+09	9.12773e+08
Nuclear	1.76007e+09	3.17302	3.95134	3.57383	2.79301	6.1438	2.51712	3.22404	2.39803	3.5793	2.77894	1.0148e+09	1.62328e+09	2.7262	1.48295e+09	3.87643	2.19263	2.66348	2.98476	3.98098	5.4394e+08	8.30442e+08	3.77185	5.33717	2.32019e+09	4.08008	2.79737	1.5166e+09	5.54642	3.358	6.76379e+09	2.73272	2.35359	1.76145e+09	0.416038	1.33561	0.745904	0.347827	0.865709	7.92774	3.18468e+09	0.833782	1.15033	0.892259	1.01583e+09	1.62504e+09	0.999268	1.48432e+09	1.16019
Solar utility	1.08308e+09	1.39544e+10	1.84295e+08	8.60964e+08	1.29214e+09	2.16e+10	1.8045e+08	2.89811e+09	3.22039e+08	2.24846e+08	3.9338e+09	7.90084e+08	9.0606e+08	9.93656e+07	8.42707e+08	2.64688e+08	1.7107e+08	1.66188e+09	6.03299e+09	9.67945e+08	2.4214e+07	1.05047e+10	1.38939e+10	1.41749e+09	3.43546e+09	4.95785e+09	1.92007e+09	6.73579e+08	3.67979e+10	1.00579e+09	1.30544e+09	2.02336e+09	3.0696e+08	2.22085e+09	1.43378e+10	4.79681e+08	8.49429e+08	1.53172e+09	2.05134e+10	4.31697e+08	8.00938e+09	2.7425e+08	9.90904e+07	4.94675e+09	1.88853e+09	1.34801e+09	2.90445e+08	1.54252e+09	1.53883e+08
Run of river	0	0	0	0	0	0	0		0		0	0	0		0	0	0	0	0	0	0	0	0		0	0	0	0	0	0	0	0		0	0	0	0	0	0	0		0		0	0	0		0	0
process emissions	9.29963e-05	9.07103e-05	0.000124295	9.29752e-05	0.00012213	0.0001872	0.000102768	8.44949e-05	7.88361e-05	0.000104813	9.63394e-05	0.000119759	9.57569e-05	9.28103e-05	9.61345e-05	0.000111921	8.19891e-05	9.52535e-05	8.75245e-05	0.000101412	9.80844e-05	0.000188741	0.000111294	0.000225151	9.97009e-05	0.000120532	0.000105756	0.000107181	0.000195551	8.51449e-05	0.00011196	9.68032e-05	7.33819e-05	5.30982e-05	5.98388e-05	7.13603e-05	5.63411e-05	6.50737e-05	0.000125629	7.40129e-05	6.53684e-05	5.27827e-05	5.7007e-05	5.16337e-05	5.87786e-05	6.75077e-05	5.05387e-05	4.67822e-05	6.03933e-05
Gas to power/heat	5.86606e+08	2.22579e+09	1.99479e+08	3.57164e+08	1.7555e+08	3.3232e+09	1.26131e+08	3.22203e+09	1.7466e+07	4.3798e+07	7.99965e+08	3.05271e+08	1.30221e+08	2.15495e+07	6.68627e+08	1.03046e+08	1.37147e+07	1.52182e+08	5.97947e+08	5.5338e+08	1.63272e+08	3.42038e+09	8.644e+09	1.13219e+08	2.95448e+08	2.24772e+09	2.48015e+08	2.643e+08	2.53971e+09	2.00754e+08	3.77577e+08	2.04584e+09	1.77304e+07	1.5291e+09	2.60973e+09	3.59639e+08	3.86664e+08	2.58617e+08	3.07397e+09	8.26491e+07	4.00818e+09	1.74641e+07	6.11768e+07	9.03932e+08	3.09364e+08	8.93844e+07	2.13838e+07	1.92481e+09	1.03338e+08
EV battery	4.97395e-06	4.7118e-06	4.42831e-06	5.04157e-06	4.49396e-06	8.73079e-06	4.31899e-06	4.3821e-06	5.06674e-06	4.86179e-06	4.63997e-06	4.62215e-06	5.04204e-06	4.26013e-06	4.31778e-06	4.41224e-06	4.42101e-06	4.67416e-06	4.35076e-06	5.54684e-06	4.72008e-06	9.07056e-06	4.8788e-06	8.85152e-06	4.43e-06	4.16471e-06	4.46612e-06	4.98742e-06	8.77952e-06	4.31624e-06	4.73878e-06	4.61877e-06	4.72333e-06	1.2776e-05	1.48963e-05	1.53757e-05	1.49807e-05	1.33295e-05	2.81578e-05	1.42328e-05	1.51529e-05	1.33887e-05	1.45825e-05	1.54017e-05	1.34139e-05	1.28267e-05	1.41248e-05	1.36152e-05	1.43606e-05
Power to heat	1.57851e+09	7.04776e+09	1.44609e+08	4.6569e+08	2.70305e+08	1.00721e+10	8.22771e+07	2.18224e+09	7.94797e+07	1.99508e+08	1.67162e+09	7.83515e+08	2.7838e+08	1.55237e+08	1.46513e+09	1.3003e+08	4.03037e+07	6.90611e+08	1.12828e+09	1.21174e+09	2.5341e+08	5.14749e+09	1.24583e+10	3.85986e+08	8.9273e+08	4.43716e+09	2.79117e+08	5.46116e+08	1.75928e+09	6.49802e+08	6.40501e+08	1.60063e+09	8.98807e+07	1.61505e+09	6.92584e+09	1.56259e+08	5.27803e+08	3.04687e+08	9.62375e+09	1.5886e+08	2.77961e+09	7.19515e+07	1.95172e+08	1.59101e+09	6.92101e+08	2.83373e+08	1.5566e+08	1.43552e+09	1.31338e+08
co2 stored	1.51553	1.86518e+06	1.50789	3.66871	1.51375	27954.3	1.70209	174930	58274.7	1.50438	1.59303	1.51623	507067	1.55669	1.57212	1.50849	1.66656	1.6323	3.71027	1.5163	10460.8	3.78614e+06	1.55204	3.52266	13740	1.51744	210898	1.51048	2.4655e+07	28759.3	1.51488	146527	2.21661	150598	1.89432e+06	0.493555	743168	0.494691	47454.5	0.591045	0.494263	94740.6	42501	0.696593	0.495436	300858	66831.1	0.709087	0.493615
Battery storage	8.80706e+07	3.36025e+09	37.5223	1.9904e+08	4.26019	9.94858e+09	6.71538e+07	4.03411e+08	8.90944e+07	6.36105e+07	1.23589e+09	1.20308e+07	1.89722e+08	40.1691	4.37566e+07	6.12435e+06	7.1187e+07	6.64601e+08	1.33184e+09	2.19027e+08	21.2941	1.01696e+09	1.96962e+09	32.3109	5.48779e+08	3.80973e+08	4.3493e+07	1.57064e+08	3.66069e+09	3.51989e+08	5.67209	5.72891e+08	1.25329e+08	2.77028e+08	2.80912e+09	3.27737e+07	1.90628e+08	1.75681	9.53511e+09	1.54258e+08	8.69019e+08	7.11656e+07	1.59913e+07	1.06982e+09	2.0414e+08	2.1361e+08	1.9675e+07	1.26545e+08	7.37362e+06
Onshore wind	2.62133e+09	2.05117e+10	2.94798e+07	1.89413e+09	1.21335e+09	2.53799e+09	2.9516e+08	4.03315e+09	0.189606	8.03831e+08	7.52887e+08	1.9765e+09	7.01694	5.15834e+06	1.7551e+09	4.08008e+08	0.184552	2.59709e+07	1.72035e+08	8.94361e+08	0.572225	3.12505e+10	1.77082e+10	7.39286e+09	0.299537	9.78032e+09	1.63852e+09	4.80909e+08	4.61026e+09	1.44178e+08	3.0609e+09	1.5589e+09	0.0472453	3.06037e+09	1.98165e+10	1.55864e+08	2.02751e+09	2.24301e+09	2.64113e+09	3.006e+08	4.80233e+09	0.000494938	5.23554e+08	7.52872e+08	1.9007e+09	1.8234	5.15841e+06	1.66067e+09	4.84364e+08
Solar rooftop	8.60951e+07	2.06242e+09	1.67849e+07	1.92942e+07	19.955	3.54543e+09	1.45363e+07	4.24594e+08	6.49923e+07	3.87268e+07	3.97451e+08	1.18443e+08	1.97678e+08	5.49779e+07	9.67638e+07	3.43401e+06	7.01677e+06	1.38459e+08	4.83121e+08	1.29053e+08	9.82561e+07	2.83405e+08	1.92993e+09	1.30294e+07	2.02689e+08	1.63371e+08	7.08491e+08	1.18354e+08	4.47999e+09	1.38164e+08	57.7617	4.17387e+08	4.72926e+07	2.18906e+08	1.98549e+09	5.09825e+07	1.87137e+07	3.19064	3.71193e+09	3.2017e+07	1.51732e+09	6.30803e+07	26.2407	4.4827e+08	2.03687e+08	2.15663e+08	6.82675e+07	1.18313e+08	393700
Transmission lines
Hydroelectricity	1.22976e+08	1.51521e+09		182722	5.32327e+09	7.61247e+08			3.08945e+08		5.96032e+08	8.13071e+08	3.51755e+08	2.95034e+08	5.11663e+06		6.30408e+07	3.40689e+08	4.68861e+08	2.35733e+08	2.15633e+07	4.17113e+07	3.09795e+07		1.74261e+09	2.56061e+07	2.76175e+08	4.42011e+07	2.73637e+09	1.44378e+08	1.97308e+09	2.33591e+06		1.22978e+08	1.51522e+09		182722	5.32308e+09	7.61266e+08			3.08938e+08		5.96032e+08	8.1308e+08	3.51756e+08	2.95032e+08	5.1166e+06
shipping methanol	289.155	312077	14961.7	10757.4	115587	353796	0	1.57396e+06	2153.23	19594.2	480.051	6004.45	7587.13	396.24	104.3	23219.9	106.914	6317.7	302735	36046.9	2935.2	378504	330450	89805.3	3958.78	16227.2	71343.7	1565.76	979670	1327.84	187011	696253	0	328.802	277597	16099	10901.6	128111	368414	0	1.62149e+06	1996.83	18813	461.763	6094.41	7222.55	386.873	109.545	21597.9
Home battery storage	4.51942	4.09304	4.26104	5.25165	3.5081	9.64253	3.912	4.18044	4.20712	5.23684	4.23574	5.93732	5.74108	4.36762	4.94471	4.72085	4.47619	5.27929	5.24781	5.21099	4.06381	10.734	4.16352	8.20164	4.44592	4.34182	4.00023	4.50244	8.65842	4.90152	3.83445	4.12861	4.50251	1.70155	1.4542	1.68454	1.99347	1.29704	3.61925	1.35138	1.62374	1.50994	1.80149	1.66389	2.51341	2.15817	1.86701	1.94028	1.70441
naphtha for industry	120862	563859	0	0	190364	256267	0	1.17491e+06	2331.54	0	96749	137523	93029.4	2711.15	149146	2716.71	730.488	0	22182.2	124275	12083.1	345385	2.3985e+06	0	112244	129583	48008.5	4388.22	356002	66594.8	179894	552814	1517.54	118605	621711	0	0	211846	284491	0	1.33276e+06	2093.77	0	100410	151337	81456.3	2807.47	146633	2936.61
H2 storage	1.54789	5.62792	2.83866	2.03597	72.3261	5.55473e+08	1.51843	1.56166e+08	2.46216	6.97742	2.16498	2.35844e+06	4.40229	5.88272	2.35629	4.53104	3.62442	727537	1.5592e+08	476.433	4.10384	1.71753e+09	2.86259e+08	3.31565e+08	4.73033	2.35866e+08	2.41131e+07	1.70964	5.74456e+08	3.18139	8.41249	1.52112	1.8571	0.864908	10.249	1.08151	0.708787	1.86138e+06	3.44626e+08	1.04735	8.90385e+08	1.50589	4.05685	1.74483	1.03142e+08	3.43926e+07	1.45651e+06	4.23856	1.79363
Electricity distribution grid	8.77735e+08	6.367e+09	1.59145e+08	4.25472e+08	1.07715e+09	4.63541e+09	9.03865e+07	1.86758e+09	5.64397e+07	1.11358e+08	9.45871e+08	7.83846e+08	3.38482e+08	1.33567e+08	6.54635e+08	1.25923e+08	3.88286e+07	2.82426e+08	8.06996e+08	9.27999e+08	1.36927e+08	5.13741e+09	7.34438e+09	4.99495e+08	7.41516e+08	2.30526e+09	4.4185e+08	3.12382e+08	2.50767e+09	4.00724e+08	1.2468e+09	1.28111e+09	7.29458e+07	8.78617e+08	6.29994e+09	1.57482e+08	4.21011e+08	1.09557e+09	4.60774e+09	9.52989e+07	2.03152e+09	5.66202e+07	1.14822e+08	9.35867e+08	7.60347e+08	3.46421e+08	1.35259e+08	6.38659e+08	1.24834e+08
V2G	15005.9	345939	3923.13	1947.72	11025.6	315294	464.499	43454.1	9602.4	3025.09	18275.1	31731.3	26070.5	15847.8	17181.3	2728.21	1916.32	9136.97	79720.4	8585.74	3983.05	57726.5	214261	8378.89	56071.6	70778.6	44734	6750.5	410415	28347.5	16300.1	27277.3	8846.05	24463.1	392684	5199.93	2163.41	17426.1	322357	1022.58	63765.3	10066.8	3116.36	34357.7	34035.1	22172.2	19068.9	28476.3	2845.17
Pumped hydro storage	2.11021e+08	9.09244e+08	1.64439e+08	7.162e+07	5.15799e+07	1.38352e+09	4.71728e+08				9.21682e+08		1.57868e+08	8.03875e+07			5.60885e+07	4.48934e+07	1.27717e+08		3.28858e+07	8.03914e+07	1.39946e+09		9.81166e+08	3.2851e+08	6.76588e+08	1.50261e+08	1.62083e+09	1.12177e+08	1.681e+07	2.38978e+08		2.1102e+08	9.09244e+08	1.64439e+08	7.16201e+07	5.15807e+07	1.38351e+09	4.71728e+08				9.21673e+08		1.57867e+08	8.03875e+07
methanol
co2 vent	9.96586e-05	0.000125344	0.000109958	8.42397e-05	0.000110102	0.000182122	7.92465e-05	8.23637e-05	7.68034e-05	9.32982e-05	8.72022e-05	0.000119824	0.000104603	9.10559e-05	8.93039e-05	9.55612e-05	8.716e-05	8.19626e-05	8.7024e-05	0.000126647	9.34796e-05	0.00021858	0.000122503	0.000203526	0.000104739	0.000108779	0.000103736	8.88092e-05	0.000201448	0.000101197	0.000137557	8.01376e-05	7.95301e-05	3.1355e-05	4.96681e-05	3.31411e-05	3.50601e-05	4.42925e-05	7.69738e-05	3.77667e-05	4.8229e-05	3.19813e-05	3.03733e-05	3.24465e-05	4.03324e-05	3.38483e-05	3.56805e-05	2.81616e-05	3.54511e-05
H2 Fuel Cell	5.80558	2.08566	2.14759	4.19382	1.25865	2.94075	10.3883	2.98341	1.42669	3.35896	2.03574	1.27483	1.38822	1.45821	2.07615	1.91538	1.57537	1.68099	1.43851	8.61671	1.34789	4.81793	5.95953	3.21483	1.88228	5.30837	1.34862	2.36603	3.15854	1.4613	1.33067	5.47106	1.32487	0.497211	0.388387	0.494034	1.14558	0.291275	0.751729	0.345645	0.272249	0.343607	0.719249	0.381339	0.295042	0.31828	0.34886	0.407526	0.490761
Offshore wind		1.84428e+09	3.27087e+08	5.52739e+07	59.8383	51.1414		6.65619e+09	1.39419	16.0648		3.2674e+08	6.91194			26.4557	0.756294	11.4303	18.675	3.87008e+09	1.53989	4.54599e+09	6.59818e+09	1.60528e+08		1.51607e+09	5.41241e+06		29.6111		93.9304	9.49818e+08			1.82863e+09	3.63776e+08	5.52754e+07	9.23397	2.10418		1.32013e+10	0.00329471	5.64084		3.34591e+08	0.951895			10.4088
Oil to power/heat	23375.9	217535	3012.05	1.40415e+06	0.631205	131974	561.248	1.26074e+08	3.61869e+06	4266.24	18828.9	18752.8	8053.2	0.63445	15841.7	6950.31	0.631793	8015.64	35221.5	3.25103e+07	2486.1	2.13106e+07	1.80078e+07	32791	0.631212	2.21243e+08	21572.9	4705.39	5.56385e+06	0.629985	14899.7	17955.5	0.631156	22071.2	190688	3192.6	9437.48	0.231827	120889	535.64	64157.3	3.61869e+06	3922.67	17666.7	20997.7	8802.07	0.23475	14962	6207.05
Heat storage	7.52512e+07	9.65489e+08	1.09015e+07	6.20893e+07	3.04945e+07	1.45537e+09	1.27349e+07	2.73029e+08	8.62528e+06	9.22942e+06	1.18995e+08	5.84695e+07	2.86148e+07	8.59171e+06	1.02442e+08	1.25625e+07	4.61625e+06	6.26481e+07	3.37639e+08	6.31518e+07	1.56551e+07	1.09417e+09	1.00403e+09	1.64061e+08	9.05084e+07	1.62717e+08	2.82981e+07	1.4283e+07	2.35849e+08	7.5969e+07	4.2758e+07	1.83523e+08	7.95086e+06	7.40353e+07	9.36884e+08	9.68553e+06	5.67407e+07	4.72102e+07	1.21865e+09	2.57474e+07	8.62037e+08	8.12493e+06	6.66717e+06	1.20327e+08	5.67276e+07	2.81127e+07	9.40435e+06	1.3091e+08	1.25289e+07
BEV charger	222843	1.92639e+06	55872.3	113977	110425	1.52761e+06	30443.6	445410	30420.6	25242	257936	163147	96624.6	32215.5	134566	31931.9	7978.11	79224.9	273114	148742	56797	1.3161e+06	1.79881e+06	146449	215908	616195	227657	75715.2	1.3127e+06	92957.7	237826	331006	25186.1	216590	1.83312e+06	54661.1	126970	133791	1.7119e+06	26370.3	473649	30031.6	26595.8	284329	187302	93420.3	37492.9	140582	28369.2
H2 pipeline
H2 Electrolysis	1.97664e+08	5.75991e+09	2.14283e+07	5.56002e+08	5.52551e+08	6.34763e+09	1.09912e+07	1.60418e+09	8.05473e+07	1.44254e+08	2.96772e+08	1.48433e+08	1.23063e+08	2.33852e+06	2.41403e+08	9.17555e+06	2.43618e+07	2.18686e+08	3.80166e+09	2.6858e+08	5.27506	1.22301e+10	4.3631e+09	3.12983e+09	3.81247e+08	2.57396e+09	1.4387e+09	1.42209e+08	2.71356e+10	5.75892e+07	8.50002e+08	8.60529e+07	4.75813e+07	7.36359e+08	6.06786e+09	5.58089e+07	5.86164e+08	7.133e+08	5.67553e+09	1.34064e+08	7.61971e+09	8.16516e+07	7.61768e+07	1.16402e+09	6.7452e+08	5.1248e+08	3.89613e+07	5.95234e+08	3.12871e+07
co2
Power to liquid	8.49378e+07	1.46621e+09	8.77152	1.19558e+08	2.63445e+08	1.14059e+09	2.30762e+07	7.99589e+08	5.86553e+06	2.02447e+06	3.80067e+08	1.69197e+08	1.38637e+08	3.35467e+07	6.95529e+07	5.96028	45.9271	4.48122e+07	4.08554e+08	2.91536e+08	70.7867	1.03912e+09	2.51775e+09	1.38067e+08	56.8334	1.00833e+08	6.24918e+08	2.06999e+07	9.55439e+09	24.0863	3.48718e+08	6.21359e+08	3.28662e+06	3.84315e+08	1.71802e+09	1.40213e+07	1.85594e+08	3.61184e+08	2.48888e+09	4.56878e+07	1.29417e+08	7.03741e+07	3.98799e+07	4.79856e+08	4.42981e+08	2.02782e+08	3.97092e+07	1.69934e+08	4.40577e+07
process emissions CC	1.25598e+08	5.89373e+08	1.74809e+07	4.00656e+07	2.51293e+08	5.4931e+08	2.36744e+07	2.70961e+08	3.61954e+06	8.40424e+06	1.40252e+08	1.901e+08	4.7459e+07	2.92123e+07	7.46341e+07	2.25284e+07	5.13616e+06	5.04237e+07	1.11227e+08	6.70591e+07	3.10619e+07	4.13587e+08	1.25885e+09	5.28408e+07	7.20342e+07	3.66839e+08	1.26503e+08	9.23135e+07	5.17313e+08	2.91529e+07	1.08629e+08	2.48396e+08	4.19623e+06	1.25606e+08	5.89357e+08	1.74803e+07	4.00676e+07	2.44521e+08	5.47872e+08	2.36742e+07	2.70958e+08	3.61967e+06	8.40388e+06	1.40246e+08	1.90106e+08	4.74582e+07	2.9213e+07	7.46346e+07	2.25274e+07
kerosene for aviation	39496.7	788133	7019.57	82618.1	82980	499574	49740.6	375930	2448.44	3698.66	93115.3	28676.7	20973.3	1358.71	28238.2	12781.7	1241.07	12649.7	111679	87531.6	2867.31	1.35574e+06	1.04623e+06	103006	188125	63294.2	118420	5473.71	707432	5447.82	109021	159915	506.203	40617.1	817716	5850.07	76492.8	85605.4	452551	46365.1	449370	2599.02	4160.28	83029.7	26113.2	24070.5	1536.7	26636.6	13320.8
DAC	6.50839	54.5195	6.22855	139.363	6.38464	5.81559e+08	7.21205	3.64723e+07	17.8868	6.41825	8.57415	8.16798	10.7404	8.91559	7.11194	7.47056	9.92158	9.71216	1.01786e+09	5.55612	9.64731	1.02921e+09	7.17278	3.82365e+06	12.2786	7.0334	4.40327e+08	6.42746	1.71437e+10	11.6985	6.49582	2.3859e+07	16.2357	5.86721	1.06361e+09	1.62344	1.8397e+08	2.80686	2.7646e+09	0.444234	0.467525	1.30519e+08	2.67878	4.44898	5.13812	5.24436	3.30971	3.74312	2.44328
Coal	3.81641e+08	2.74896	2.84737	4.55687e+07	2.69383	9.43005e+09	2.64638	2.5685	2.48188	2.87401	2.52322	2.4959	5.44867e+08	2.65477e+08	6.84478e+08	2.83132	2.14329e+08	2.5074	3.22329e+07	3.20294	2.93851e+08	8.09746e+08	1.49129e+09	5.03466	2.50153	2.2036e+08	2.68408	3.22004e+08	2.8477e+08	7.79959e+07	2.73445	1.3576e+09	1.11266e+08	3.8391e+08	0.865896	1.10236	1.54469e+08	0.826153	6.55319e+09	2.46077e+08	3.83397e+09	0.83434	1.10668	0.915954	0.866289	5.45169e+08	1.01365e+08	0.914161	1.08985
co2 sequestered	7.93302e+07	1.2401e+08	2.86829e+07	3.59912e+06	9.91843e+07	1.32002e+08	1.20569e+06	2.06336e+07	2.87293e+06	1.09848e+07	1.39061e+08	1.29629e+08	2.89141e+07	1.21203e+07	4.87535e+07	3.61542e+07	2.50105e+06	2.63127e+07	1.93613e+07	1.61145e+08	2.16159e+07	5.75873e+07	3.45756e+08	1.0385e+07	3.73875e+07	2.0736e+08	8.27832e+07	4.84901e+07	7.4107e+07	2.4352e+07	2.33021e+08	1.63393e+07	2.35674e+06	7.94658e+07	1.31066e+08	2.77758e+07	4.92511e+06	1.15105e+08	1.37791e+08	3.18911e+06	1.17879e+08	2.87192e+06	1.10137e+07	1.3907e+08	1.52504e+08	2.89337e+07	1.21279e+07	4.87588e+07	3.95372e+07
[truncated: 17 more columns]

## Sheet: Figure 2a
bus	solar-inv-1.3 cost_ratio	solar-inv-1.3 energy_ratio	solar-inv-1.5 cost_ratio	solar-inv-1.5 energy_ratio	solar-inv-1.7 cost_ratio	solar-inv-1.7 energy_ratio	solar-inv-1.9 cost_ratio	solar-inv-1.9 energy_ratio
AL	0.0529569	0.00839734	0.0764933	0.0450939	0.0944918	0.0933423	0.108701	0.142584
AT	0.0529569	0.00595292	0.0764933	0.0305101	0.0944918	0.0646219	0.108701	0.102589
BA	0.0529569	0.00774871	0.0764933	0.0399192	0.0944918	0.0820748	0.108701	0.126712
BE	0.0529569	0.00651118	0.0764933	0.0284698	0.0944918	0.0581215	0.108701	0.0915898
BG	0.0529569	0.00724997	0.0764933	0.0420068	0.0944918	0.0892771	0.108701	0.13668
CH	0.0529569	0.00839932	0.0764933	0.0350339	0.0944918	0.0703067	0.108701	0.107547
CZ	0.0529569	0.00499999	0.0764933	0.0276517	0.0944918	0.0596856	0.108701	0.0963214
DE	0.0529569	0.00505885	0.0764933	0.0265498	0.0944918	0.0572546	0.108701	0.0910688
DK	0.0529569	0.00803876	0.0764933	0.0347762	0.0944918	0.0692441	0.108701	0.10614
EE	0.0529569	0.00807007	0.0764933	0.0338855	0.0944918	0.0690616	0.108701	0.106851
ES	0.0529569	0.012337	0.0764933	0.05442	0.0944918	0.106383	0.108701	0.157958
FI	0.0529569	0.00583542	0.0764933	0.0277946	0.0944918	0.0592187	0.108701	0.0945324
FR	0.0529569	0.00796859	0.0764933	0.0365419	0.0944918	0.0741933	0.108701	0.114634
GB	0.0529569	0.00500895	0.0764933	0.022832	0.0944918	0.0481909	0.108701	0.0776299
GR	0.0529569	0.00830714	0.0764933	0.0478475	0.0944918	0.10046	0.108701	0.151832
HR	0.0529569	0.00631105	0.0764933	0.0383764	0.0944918	0.0812462	0.108701	0.127325
HU	0.0529569	0.00532423	0.0764933	0.0352505	0.0944918	0.0768276	0.108701	0.121522
IE	0.0529569	0.00394067	0.0764933	0.0188464	0.0944918	0.0409457	0.108701	0.0677706
IT	0.0529569	0.00803255	0.0764933	0.0427119	0.0944918	0.0889601	0.108701	0.136605
LT	0.0529569	0.00656546	0.0764933	0.0297763	0.0944918	0.0635397	0.108701	0.100841
LU	0.0529569	0.00687269	0.0764933	0.0306168	0.0944918	0.0628283	0.108701	0.0979366
LV	0.0529569	0.0074882	0.0764933	0.0325224	0.0944918	0.0673825	0.108701	0.105305
ME	0.0529569	0.00894138	0.0764933	0.0414666	0.0944918	0.0840235	0.108701	0.128168
MK	0.0529569	0.00849121	0.0764933	0.0449874	0.0944918	0.0930187	0.108701	0.140404
NL	0.0529569	0.00627906	0.0764933	0.0279389	0.0944918	0.0573403	0.108701	0.0900886
NO	0.0529569	0.00637486	0.0764933	0.0268219	0.0944918	0.0550151	0.108701	0.0864086
PL	0.0529569	0.00417096	0.0764933	0.0249304	0.0944918	0.055661	0.108701	0.0911775
PT	0.0529569	0.0149135	0.0764933	0.0597122	0.0944918	0.112805	0.108701	0.164246
RO	0.0529569	0.00652486	0.0764933	0.038278	0.0944918	0.0821284	0.108701	0.126998
RS	0.0529569	0.00619189	0.0764933	0.0374285	0.0944918	0.0808243	0.108701	0.125607
SE	0.0529569	0.00641404	0.0764933	0.0304693	0.0944918	0.0639705	0.108701	0.101112
SI	0.0529569	0.00502416	0.0764933	0.0327953	0.0944918	0.0719189	0.108701	0.115175
SK	0.0529569	0.00585164	0.0764933	0.0332295	0.0944918	0.0711842	0.108701	0.11245

## Sheet: Figure 2b
bus	solar-hsat cost_ratio	solar-hsat	solar-hsat-inv-1.3 cost_ratio	solar-hsat-inv-1.3 energy_ratio	solar-hsat-inv-1.5 cost_ratio	solar-hsat-inv-1.5 energy_ratio	solar-hsat-inv-1.7 cost_ratio	solar-hsat-inv-1.7 energy_ratio	solar-hsat-inv-1.9 cost_ratio	solar-hsat-inv-1.9 energy_ratio
AL	0.198326	0.265819	0.145214	0.246603	0.121609	0.185555	0.103558	0.112041	0.0893075	0.0398388
AT	0.198326	0.225494	0.145214	0.212876	0.121609	0.171545	0.103558	0.1181	0.0893075	0.0626234
BA	0.198326	0.252203	0.145214	0.234158	0.121609	0.179339	0.103558	0.113291	0.0893075	0.048304
BE	0.198326	0.225233	0.145214	0.214027	0.121609	0.176812	0.103558	0.128258	0.0893075	0.0768875
BG	0.198326	0.247494	0.145214	0.230547	0.121609	0.172627	0.103558	0.102238	0.0893075	0.0326185
CH	0.198326	0.228393	0.145214	0.21155	0.121609	0.167178	0.103558	0.11269	0.0893075	0.0570836
CZ	0.198326	0.242129	0.145214	0.232168	0.121609	0.191791	0.103558	0.138501	0.0893075	0.0827778
DE	0.198326	0.22989	0.145214	0.220062	0.121609	0.183023	0.103558	0.133453	0.0893075	0.0810308
DK	0.198326	0.239752	0.145214	0.228751	0.121609	0.187244	0.103558	0.13263	0.0893075	0.0758811
EE	0.198326	0.231659	0.145214	0.220188	0.121609	0.180817	0.103558	0.12708	0.0893075	0.0701173
ES	0.198326	0.272728	0.145214	0.246607	0.121609	0.17855	0.103558	0.100009	0.0893075	0.0236174
FI	0.198326	0.234362	0.145214	0.224834	0.121609	0.19164	0.103558	0.143282	0.0893075	0.0904586
FR	0.198326	0.243625	0.145214	0.22764	0.121609	0.179663	0.103558	0.120006	0.0893075	0.0595837
GB	0.198326	0.218217	0.145214	0.20914	0.121609	0.178544	0.103558	0.13687	0.0893075	0.0907851
GR	0.198326	0.271434	0.145214	0.252738	0.121609	0.186735	0.103558	0.107724	0.0893075	0.0300764
HR	0.198326	0.250912	0.145214	0.23727	0.121609	0.1836	0.103558	0.116412	0.0893075	0.0499324
HU	0.198326	0.246169	0.145214	0.234645	0.121609	0.184579	0.103558	0.120557	0.0893075	0.0558836
IE	0.198326	0.214366	0.145214	0.20746	0.121609	0.181168	0.103558	0.143356	0.0893075	0.100641
IT	0.198326	0.256549	0.145214	0.239578	0.121609	0.181818	0.103558	0.110933	0.0893075	0.0409429
LT	0.198326	0.219915	0.145214	0.209385	0.121609	0.171575	0.103558	0.119155	0.0893075	0.0634393
LU	0.198326	0.238551	0.145214	0.224993	0.121609	0.182282	0.103558	0.128629	0.0893075	0.0739121
LV	0.198326	0.223558	0.145214	0.212042	0.121609	0.173588	0.103558	0.120524	0.0893075	0.0639362
ME	0.198326	0.254569	0.145214	0.233711	0.121609	0.177891	0.103558	0.11163	0.0893075	0.0463451
MK	0.198326	0.256849	0.145214	0.237282	0.121609	0.177256	0.103558	0.105601	0.0893075	0.0352448
NL	0.198326	0.219088	0.145214	0.208748	0.121609	0.173698	0.103558	0.126773	0.0893075	0.0765526
NO	0.198326	0.216632	0.145214	0.207287	0.121609	0.17582	0.103558	0.13231	0.0893075	0.0852049
PL	0.198326	0.230094	0.145214	0.221487	0.121609	0.184286	0.103558	0.133558	0.0893075	0.0796473
PT	0.198326	0.283848	0.145214	0.253708	0.121609	0.180727	0.103558	0.0995796	0.0893075	0.0215299
RO	0.198326	0.229195	0.145214	0.215412	0.121609	0.163852	0.103558	0.0994048	0.0893075	0.0349838
RS	0.198326	0.247347	0.145214	0.23222	0.121609	0.179165	0.103558	0.11315	0.0893075	0.0471743
SE	0.198326	0.246437	0.145214	0.236043	0.121609	0.198629	0.103558	0.146259	0.0893075	0.089906
SI	0.198326	0.23519	0.145214	0.223685	0.121609	0.176929	0.103558	0.116317	0.0893075	0.0548771
SK	0.198326	0.241947	0.145214	0.229779	0.121609	0.182841	0.103558	0.12263	0.0893075	0.0616338

## Sheet: Figure 2c
bus	solar-delta10 cost_ratio	solar-delta10 energy_ratio	solar-delta90 cost_ratio	solar-delta90 energy_ratio	solar-delta cost_ratio	solar-delta energy_ratio	solar-E cost_ratio	solar-E energy_ratio	solar-E-inv-1.5 cost_ratio	solar-E-inv-1.5 energy_ratio	solar-E-inv-1.9 cost_ratio	solar-E-inv-1.9 energy_ratio	solar-SE cost_ratio	solar-SE energy_ratio	solar-SE-inv-1.5 cost_ratio	solar-SE-inv-1.5 energy_ratio	solar-SE-inv-1.9 cost_ratio	solar-SE-inv-1.9 energy_ratio	solar-SW cost_ratio	solar-SW energy_ratio	solar-SW-inv-1.5 cost_ratio	solar-SW-inv-1.5 energy_ratio	solar-SW-inv-1.9 cost_ratio	solar-SW-inv-1.9 energy_ratio	solar-W cost_ratio	solar-W energy_ratio	solar-W-inv-1.5 cost_ratio	solar-W-inv-1.5 energy_ratio	solar-W-inv-1.9 cost_ratio	solar-W-inv-1.9 energy_ratio
AL	0.22	0.126428	0.22	0.468322	0.22	0.174897	0	0.076488	0.0764933	0.111921	0.108701	0.18851	0	-0.016271	0.0764933	0.0366867	0.108701	0.136015	0	0.0977742	0.0764933	0.123015	0.108701	0.197536	0	0.22993	0.0764933	0.237873	0.108701	0.283143
AT	0.22	0.110612	0.22	0.435692	0.22	0.175201	0	0.092266	0.0764933	0.1158	0.108701	0.173177	0	-0.00906592	0.0764933	0.0283388	0.108701	0.103439	0	0.0974912	0.0764933	0.112408	0.108701	0.16466	0	0.232306	0.0764933	0.234602	0.108701	0.261502
BA	0.22	0.116106	0.22	0.45085	0.22	0.170932	0	0.0759118	0.0764933	0.107822	0.108701	0.17755	0	-0.0166775	0.0764933	0.0314647	0.108701	0.121476	0	0.0976254	0.0764933	0.118484	0.108701	0.183478	0	0.229174	0.0764933	0.234041	0.108701	0.271533
BE	0.22	0.101292	0.22	0.433765	0.22	0.173982	0	0.100792	0.0764933	0.119887	0.108701	0.169669	0	-0.00588078	0.0764933	0.0279191	0.108701	0.0937884	0	0.0918769	0.0764933	0.106738	0.108701	0.153542	0	0.225994	0.0764933	0.228076	0.108701	0.252094
BG	0.22	0.116194	0.22	0.464913	0.22	0.1728	0	0.0785612	0.0764933	0.112852	0.108701	0.190031	0	-0.0144819	0.0764933	0.0375053	0.108701	0.135268	0	0.096811	0.0764933	0.118291	0.108701	0.190172	0	0.227458	0.0764933	0.232749	0.108701	0.273941
CH	0.22	0.122577	0.22	0.419709	0.22	0.177926	0	0.0945314	0.0764933	0.121189	0.108701	0.178211	0	-0.00941457	0.0764933	0.0318603	0.108701	0.106129	0	0.0963079	0.0764933	0.115616	0.108701	0.170972	0	0.230489	0.0764933	0.234663	0.108701	0.265851
CZ	0.22	0.0908558	0.22	0.427769	0.22	0.165681	0	0.0867226	0.0764933	0.107734	0.108701	0.164532	0	-0.0108919	0.0764933	0.0241534	0.108701	0.0972818	0	0.0927094	0.0764933	0.105911	0.108701	0.155522	0	0.22247	0.0764933	0.223628	0.108701	0.248489
DE	0.22	0.0718852	0.22	0.432113	0.22	0.182985	0	0.0904044	0.0764933	0.109558	0.108701	0.161561	0	-0.0104195	0.0764933	0.0223304	0.108701	0.0907508	0	0.0938405	0.0764933	0.107051	0.108701	0.154342	0	0.226522	0.0764933	0.228106	0.108701	0.251457
DK	0.22	0.129371	0.22	0.458037	0.22	0.201713	0	0.131031	0.0764933	0.149291	0.108701	0.201044	0	0.00405697	0.0764933	0.0416931	0.108701	0.114432	0	0.0987533	0.0764933	0.11735	0.108701	0.172668	0	0.252257	0.0764933	0.254136	0.108701	0.280946
EE	0.22	0.152343	0.22	0.443287	0.22	0.217116	0	0.14883	0.0764933	0.163506	0.108701	0.215682	0	0.00955087	0.0764933	0.0476469	0.108701	0.123128	0	0.107586	0.0764933	0.122169	0.108701	0.174131	0	0.270833	0.0764933	0.270726	0.108701	0.290338
ES	0.22	0.0909798	0.22	0.474874	0.22	0.2166	0	0.0920777	0.0764933	0.131608	0.108701	0.209595	0	-0.00707242	0.0764933	0.0523327	0.108701	0.155627	0	0.0928473	0.0764933	0.125906	0.108701	0.208854	0	0.225573	0.0764933	0.238993	0.108701	0.291774
FI	0.22	0.161205	0.22	0.453439	0.22	0.223123	0	0.156627	0.0764933	0.167566	0.108701	0.213591	0	0.0116473	0.0764933	0.043042	0.108701	0.112793	0	0.11016	0.0764933	0.121156	0.108701	0.166566	0	0.279421	0.0764933	0.27868	0.108701	0.294521
FR	0.22	0.0923553	0.22	0.444938	0.22	0.194813	0	0.0943697	0.0764933	0.120746	0.108701	0.181261	0	-0.00870464	0.0764933	0.033992	0.108701	0.113932	0	0.0958219	0.0764933	0.115745	0.108701	0.174318	0	0.232479	0.0764933	0.237023	0.108701	0.27018
GB	0.22	0.0726403	0.22	0.436284	0.22	0.200645	0	0.112681	0.0764933	0.127661	0.108701	0.168448	0	0.00193403	0.0764933	0.0278978	0.108701	0.0845823	0	0.0901582	0.0764933	0.103101	0.108701	0.144284	0	0.226832	0.0764933	0.229013	0.108701	0.250653
GR	0.22	0.119115	0.22	0.484178	0.22	0.163849	0	0.0709416	0.0764933	0.109408	0.108701	0.193545	0	-0.0129622	0.0764933	0.0423966	0.108701	0.148396	0	0.0876224	0.0764933	0.116361	0.108701	0.199963	0	0.207106	0.0764933	0.218289	0.108701	0.272917
HR	0.22	0.112315	0.22	0.457291	0.22	0.17386	0	0.0900749	0.0764933	0.118391	0.108701	0.188278	0	-0.00832278	0.0764933	0.0373462	0.108701	0.128396	0	0.092743	0.0764933	0.112792	0.108701	0.180138	0	0.225404	0.0764933	0.229329	0.108701	0.268583
HU	0.22	0.107558	0.22	0.4499	0.22	0.177917	0	0.0946322	0.0764933	0.121029	0.108701	0.189355	0	-0.0085504	0.0764933	0.0354101	0.108701	0.123793	0	0.0944991	0.0764933	0.111315	0.108701	0.17494	0	0.232843	0.0764933	0.234806	0.108701	0.268935
IE	0.22	0.100588	0.22	0.429237	0.22	0.168169	0	0.102079	0.0764933	0.114656	0.108701	0.151525	0	-0.00203969	0.0764933	0.0192427	0.108701	0.069857	0	0.0875611	0.0764933	0.0986222	0.108701	0.135893	0	0.220016	0.0764933	0.221682	0.108701	0.241383
IT	0.22	0.0857758	0.22	0.469184	0.22	0.203351	0	0.0862469	0.0764933	0.118774	0.108701	0.192905	0	-0.0121398	0.0764933	0.0373531	0.108701	0.13326	0	0.0973628	0.0764933	0.122057	0.108701	0.194384	0	0.230459	0.0764933	0.238181	0.108701	0.283045
LT	0.22	0.118571	0.22	0.435218	0.22	0.193141	0	0.121741	0.0764933	0.139553	0.108701	0.194366	0	0.001661	0.0764933	0.0383706	0.108701	0.113159	0	0.0991958	0.0764933	0.112326	0.108701	0.162499	0	0.246575	0.0764933	0.246729	0.108701	0.267144
LU	0.22	0.0822536	0.22	0.422193	0.22	0.158508	0	0.0807289	0.0764933	0.104969	0.108701	0.162584	0	-0.012484	0.0764933	0.0262006	0.108701	0.0979635	0	0.0851242	0.0764933	0.101352	0.108701	0.151513	0	0.209427	0.0764933	0.212047	0.108701	0.239316
LV	0.22	0.140341	0.22	0.446658	0.22	0.20993	0	0.136299	0.0764933	0.152205	0.108701	0.205456	0	0.00390468	0.0764933	0.0417941	0.108701	0.117856	0	0.108303	0.0764933	0.122098	0.108701	0.173184	0	0.267478	0.0764933	0.267655	0.108701	0.287077
ME	0.22	0.12157	0.22	0.44618	0.22	0.170302	0	0.0714454	0.0764933	0.105266	0.108701	0.174841	0	-0.0196332	0.0764933	0.0304325	0.108701	0.119983	0	0.0997021	0.0764933	0.121994	0.108701	0.1873	0	0.228977	0.0764933	0.235338	0.108701	0.273356
MK	0.22	0.120849	0.22	0.461121	0.22	0.171366	0	0.076644	0.0764933	0.112874	0.108701	0.190524	0	-0.0143327	0.0764933	0.0397622	0.108701	0.137742	0	0.0943128	0.0764933	0.118082	0.108701	0.191975	0	0.223413	0.0764933	0.229857	0.108701	0.2729
NL	0.22	0.00418926	0.22	0.44672	0.22	0.244074	0	0.110881	0.0764933	0.127955	0.108701	0.174253	0	-0.002328	0.0764933	0.0298247	0.108701	0.0937536	0	0.0942937	0.0764933	0.10877	0.108701	0.155189	0	0.233618	0.0764933	0.235544	0.108701	0.258237
NO	0.22	0.155685	0.22	0.431709	0.22	0.211435	0	0.145035	0.0764933	0.157288	0.108701	0.19726	0	0.0103179	0.0764933	0.039391	0.108701	0.100083	0	0.104037	0.0764933	0.116499	0.108701	0.158329	0	0.265381	0.0764933	0.265583	0.108701	0.282282
PL	0.22	0.0203253	0.22	0.426833	0.22	0.223799	0	0.0951296	0.0764933	0.113991	0.108701	0.168757	0	-0.0107211	0.0764933	0.0220322	0.108701	0.0935418	0	0.0994661	0.0764933	0.110913	0.108701	0.156794	0	0.236928	0.0764933	0.237656	0.108701	0.259075
PT	0.22	0.135176	0.22	0.483105	0.22	0.17923	0	0.0877354	0.0764933	0.132407	0.108701	0.212815	0	-0.0056956	0.0764933	0.0594722	0.108701	0.163214	0	0.0844613	0.0764933	0.123428	0.108701	0.210304	0	0.209078	0.0764933	0.226052	0.108701	0.285543
RO	0.22	0.118456	0.22	0.464076	0.22	0.184492	0	0.10065	0.0764933	0.129538	0.108701	0.198856	0	-0.00563039	0.0764933	0.0410499	0.108701	0.131689	0	0.0973464	0.0764933	0.116391	0.108701	0.182944	0	0.236146	0.0764933	0.239446	0.108701	0.275813
RS	0.22	0.113705	0.22	0.455558	0.22	0.170587	0	0.082319	0.0764933	0.112337	0.108701	0.182632	0	-0.0127185	0.0764933	0.0333249	0.108701	0.123585	0	0.0940973	0.0764933	0.113451	0.108701	0.180012	0	0.224489	0.0764933	0.228837	0.108701	0.266994
SE	0.22	0.0855034	0.22	0.451611	0.22	0.262742	0	0.148273	0.0764933	0.162363	0.108701	0.21182	0	0.00740182	0.0764933	0.0420486	0.108701	0.115398	0	0.109704	0.0764933	0.122989	0.108701	0.172049	0	0.278538	0.0764933	0.278571	0.108701	0.297407
SI	0.22	0.101199	0.22	0.452082	0.22	0.168049	0	0.0883204	0.0764933	0.114061	0.108701	0.179276	0	-0.00727016	0.0764933	0.0332498	0.108701	0.118188	0	0.0902224	0.0764933	0.106538	0.108701	0.1673	0	0.219498	0.0764933	0.222037	0.108701	0.256123
SK	0.22	0.103913	0.22	0.440699	0.22	0.177941	0	0.0926976	0.0764933	0.117689	0.108701	0.181862	0	-0.0111756	0.0764933	0.031034	0.108701	0.113758	0	0.0979191	0.0764933	0.113675	0.108701	0.171047	0	0.236579	0.0764933	0.238193	0.108701	0.267557

## Sheet: Figure 3
(a) Installed capacity						(b) Energy generation
Scenario	Base	Base with 100% self-sufficiency target	With Alt. solar	With Alt. Solar with 100% self-sufficiency target		Scenario	Base	Base with 100% self-sufficiency target	With Alt. solar	With Alt. Solar with 100% self-sufficiency target
solar	4.74941e+06	4.94452e+06	181876	181876		solar	5.80694e+09	5.45938e+09	1.39766e+08	1.39162e+08
solar-inv-1.5	_	_	355305	480823		solar-inv-1.5	_	_	4.09838e+08	5.59647e+08
solar-inv-1.7	_	_	537321	1.20248e+06		solar-inv-1.7	_	_	5.14323e+08	1.1058e+09
solar-hsat	_	_	0.0863556	0.0435295		solar-hsat	_	_	100.997	45.4472
solar-hsat-inv-1.3	_	_	1.30965e+06	1.13607e+06		solar-hsat-inv-1.3	_	_	1.87314e+09	1.56254e+09
solar-hsat-inv-1.5	_	_	2.05758e+06	1.70171e+06		solar-hsat-inv-1.5	_	_	3.35421e+09	2.39516e+09
solar rooftop	395417	496896	1481.56	0.014185		solar rooftop	5.17371e+08	6.12459e+08	2.25681e+06	13.7731
solar rooftop-inv-1.5	_	_	234110	242126		solar rooftop-inv-1.5	_	_	3.06032e+08	3.1099e+08
solar rooftop-inv-1.7	_	_	90733.1	135041		solar rooftop-inv-1.7	_	_	9.30413e+07	1.294e+08
solar-delta	_	_	27025	369045		solar-delta	_	_	1.49238e+07	2.0754e+08
solar rooftop-delta	_	_	46329.6	105699		solar rooftop-delta	_	_	4.25518e+07	7.56414e+07

## Sheet: Figure 4a
Land use share of 10% available land allocated to solar*			Energy generation
Node	Share		Country	Generator
AL0 0	0.0926647		AL	solar	5.52659		* For each node, available land is calculated after excluding cities, nature-protected areas, etc. From this available land, it is assumed 10% can be used for installing utility solar plants. A value of 1 means all of this 10% has been used up in the node.
AT0 0	0.363703		AL	solar rooftop	1.11394
BA0 0	0.0188981		AT	solar	60.7725
BE0 0	0.317517		AT	solar rooftop	5.08925
BG0 0	0.0587807		BA	solar	1.96853
CH0 0	0.445381		BA	solar rooftop	0.897606
CZ0 0	0.0896967		BE	solar	32.4385
DE0 0	0.220617		BE	solar rooftop	5.30034
DK0 0	0.142125		BG	solar	16.4487
DK1 0	0.238528		BG	solar rooftop	3.18737
EE2 0	0.0606394		CH	solar	55.5965
ES0 0	0.642256		CH	solar rooftop	3.00849
ES3 0	0.205277		CZ	solar	17.639
FI1 0	0.165375		CZ	solar rooftop	1.18703
FR0 0	0.141474		DE	solar	226.709
GB4 0	0.219864		DE	solar rooftop	24.3461
GB5 0	0.0330031		DK	solar	22.9711
GR0 0	0.529314		DK	solar rooftop	0.179553
HR0 0	0.330521		EE	solar	3.52568
HU0 0	0.0469361		EE	solar rooftop	0.527246
IE5 0	0.0661971		ES	solar	1029.67
IT0 0	0.487875		ES	solar rooftop	80.8278
IT6 0	0.241281		FI	solar	15.5499
LT2 0	0.016897		FI	solar rooftop	1.68995
LU0 0	0.398217		FR	solar	291.29
LV2 0	0.0313263		FR	solar rooftop	32.1662
ME0 0	0.199796		GB	solar	170.84
MK0 0	0.0978708		GB	solar rooftop	3.89533
NL0 0	0.333641		GR	solar	148.395
NO1 0	0.0710488		GR	solar rooftop	7.94044
PL0 0	0.0966064		HR	solar	28.7199
PT0 0	0.24801		HR	solar rooftop	1.93381
RO0 0	0.0191474		HU	solar	15.7955
RS0 0	0.0752156		HU	solar rooftop	1.32469
SE1 0	0.105627		IE	solar	13.1108
SI0 0	0.0129354		IE	solar rooftop	0.241807
SK0 0	0.115025		IT	solar	469.769
			IT	solar rooftop	54.7654
			LT	solar	2.81521
			LT	solar rooftop	0.235842
			LU	solar	2.63862
			LU	solar rooftop	0.18244
			LV	solar	3.41261
			LV	solar rooftop	0.0499286
			ME	solar	3.18114
			ME	solar rooftop	0.121336
			MK	solar	5.93661
			MK	solar rooftop	0.81877
			NL	solar	44.2159
			NL	solar rooftop	5.49345
			NO	solar	20.4202
			NO	solar rooftop	2.47737e-07
			PL	solar	78.199
			PL	solar rooftop	2.22942
			PT	solar	49.7949
			PT	solar rooftop	12.7575
			RO	solar	14.6224
			RO	solar rooftop	2.0239
			RS	solar	18.4776
			RS	solar rooftop	2.22348
			SE	solar	20.9871
			SE	solar rooftop	8.15635e-07
			SI	solar	0.246425
			SI	solar rooftop	1.38899
			SK	solar	11.789
			SK	solar rooftop	1.53824

## Sheet: Figure 4b
Land use share			Energy generation
Node	Share		Country	Generator
AL0 0	0.106512		AL	solar	0.00763674
AT0 0	0.403214		AL	solar rooftop	1.22813e-07
BA0 0	0.0226692		AL	solar rooftop delta10	6.96441e-08
BE0 0	0.344475		AL	solar rooftop-inv-1.5	1.12737
BG0 0	0.062195		AL	solar rooftop-inv-1.7	0.123643
CH0 0	0.478097		AL	solar-delta10	1.25106e-07
CZ0 0	0.0885432		AL	solar-hsat	2.2713e-07
DE0 0	0.222863		AL	solar-hsat-inv-1.3	1.49182
DK0 0	0.129608		AL	solar-hsat-inv-1.5	4.97352
DK1 0	0.238713		AL	solar-inv-1.5	3.47407e-06
EE2 0	0.0509625		AL	solar-inv-1.7	1.66749e-06
ES0 0	0.707357		AT	solar	0.976638
ES3 0	0.223903		AT	solar rooftop	4.31791e-07
FI1 0	0.170405		AT	solar rooftop delta10	0.196529
FR0 0	0.140309		AT	solar rooftop-inv-1.5	1.89802
GB4 0	0.201954		AT	solar rooftop-inv-1.7	2.2845
GB5 0	0.00305698		AT	solar-delta10	6.14517e-07
GR0 0	0.529526		AT	solar-hsat	6.31932e-07
HR0 0	0.333795		AT	solar-hsat-inv-1.3	8.22158
HU0 0	0.0513883		AT	solar-hsat-inv-1.5	28.2583
IE5 0	0.065557		AT	solar-inv-1.5	4.53969e-06
IT0 0	0.485949		AT	solar-inv-1.7	27.2661
IT6 0	0.248102		BA	solar	0.0342922
LT2 0	0.0207328		BA	solar rooftop	9.72256e-08
LU0 0	0.414743		BA	solar rooftop delta10	8.26118e-08
LV2 0	0.0315256		BA	solar rooftop-inv-1.5	0.852933
ME0 0	0.243288		BA	solar rooftop-inv-1.7	2.71069e-06
MK0 0	0.105998		BA	solar-delta10	1.3309e-07
NL0 0	0.369694		BA	solar-hsat	1.53831e-07
NO1 0	0.0746981		BA	solar-hsat-inv-1.3	3.18536e-07
PL0 0	0.0994433		BA	solar-hsat-inv-1.5	2.40931
PT0 0	0.376218		BA	solar-inv-1.5	6.32047e-07
RO0 0	0.0248711		BA	solar-inv-1.7	8.0565e-07
RS0 0	0.0874913		BE	solar	2.47523
SE1 0	0.113125		BE	solar rooftop	5.94371e-07
SI0 0	0.0129354		BE	solar rooftop delta10	6.98265e-07
SK0 0	0.117409		BE	solar rooftop-inv-1.5	6.52789e-06
			BE	solar rooftop-inv-1.7	3.07019
			BE	solar-delta10	1.63222e-06
			BE	solar-hsat	8.68272e-07
			BE	solar-hsat-inv-1.3	6.21331
			BE	solar-hsat-inv-1.5	13.4242
			BE	solar-inv-1.5	5.15892e-06
			BE	solar-inv-1.7	13.0232
			BG	solar	1.07622
			BG	solar rooftop	4.06399e-07
			BG	solar rooftop delta10	3.54131e-07
			BG	solar rooftop-inv-1.5	1.38214
			BG	solar rooftop-inv-1.7	1.3933
			BG	solar-delta10	6.92601e-07
			BG	solar-hsat	7.34963e-07
			BG	solar-hsat-inv-1.3	6.46349
			BG	solar-hsat-inv-1.5	9.19939
			BG	solar-inv-1.5	0.552607
			BG	solar-inv-1.7	7.31067e-06
			CH	solar	1.48131
			CH	solar rooftop	3.23455e-07
			CH	solar rooftop delta10	2.03229e-07
			CH	solar rooftop-inv-1.5	1.06919
			CH	solar rooftop-inv-1.7	0.955206
			CH	solar-delta10	3.24648e-07
			CH	solar-hsat	5.11067e-07
			CH	solar-hsat-inv-1.3	10.615
			CH	solar-hsat-inv-1.5	23.2536
			CH	solar-inv-1.5	8.16841e-06
			CH	solar-inv-1.7	22.6929
			CZ	solar	0.288967
			CZ	solar rooftop	3.96819e-07
			CZ	solar rooftop delta10	6.88918e-07
			CZ	solar rooftop-inv-1.5	1.52928e-06
			CZ	solar rooftop-inv-1.7	0.743184
			CZ	solar-delta10	2.39772e-06
			CZ	solar-hsat	6.7508e-07
			CZ	solar-hsat-inv-1.3	5.52974
			CZ	solar-hsat-inv-1.5	3.96922
			CZ	solar-inv-1.5	5.1107e-06
			CZ	solar-inv-1.7	7.70899
			DE	solar	16.6279
			DE	solar rooftop	2.37104e-06
			DE	solar rooftop delta10	0.0751664
			DE	solar rooftop-inv-1.5	4.93099
			DE	solar rooftop-inv-1.7	17.5459
			DE	solar-delta10	1.2358
			DE	solar-hsat	4.96004e-06
			DE	solar-hsat-inv-1.3	30.9361
			DE	solar-hsat-inv-1.5	77.3965
			DE	solar-inv-1.5	3.8116e-05
			DE	solar-inv-1.7	99.6165
			DK	solar	1.00797
			DK	solar rooftop	1.38002e-07
			DK	solar rooftop delta10	1.5727e-07
			DK	solar rooftop-inv-1.5	2.53959e-07
			DK	solar rooftop-inv-1.7	2.27635e-07
			DK	solar-delta10	6.28416e-07
			DK	solar-hsat	5.82317e-07
			DK	solar-hsat-inv-1.3	21.9356
			DK	solar-hsat-inv-1.5	1.49226e-06
			DK	solar-inv-1.5	0.0262952
			DK	solar-inv-1.7	1.707e-06
			EE	solar	0.230466
			EE	solar rooftop	1.05567e-07
			EE	solar rooftop delta10	3.17652e-08
			EE	solar rooftop-inv-1.5	0.347346
			EE	solar rooftop-inv-1.7	0.213415
			EE	solar-delta10	9.17371e-08
			EE	solar-hsat	1.56215e-07
			EE	solar-hsat-inv-1.3	1.36308
			EE	solar-hsat-inv-1.5	1.43988
			EE	solar-inv-1.5	7.32854e-07
			EE	solar-inv-1.7	5.78504e-07
			ES	solar	5.65315
			ES	solar rooftop	1.12839
			ES	solar rooftop delta10	12.8615
			ES	solar rooftop-inv-1.5	46.3105
			ES	solar rooftop-inv-1.7	5.27291
			ES	solar-delta10	3.74016e-06
			ES	solar-hsat	9.88213e-06
			ES	solar-hsat-inv-1.3	456.507
			ES	solar-hsat-inv-1.5	748.729
			ES	solar-inv-1.5	0.104392
			ES	solar-inv-1.7	8.43586e-06
			FI	solar	0.204809
			FI	solar rooftop	3.77032e-07
			FI	solar rooftop delta10	1.85062e-07
			FI	solar rooftop-inv-1.5	0.993244
			FI	solar rooftop-inv-1.7	1.80814e-06
			FI	solar-delta10	3.87807e-07
			FI	solar-hsat	7.14513e-07
			FI	solar-hsat-inv-1.3	8.98782
			FI	solar-hsat-inv-1.5	2.51838
			FI	solar-inv-1.5	3.52775
			FI	solar-inv-1.7	1.18869
			FR	solar	6.31107
			FR	solar rooftop	3.32157e-06
			FR	solar rooftop delta10	2.12751e-06
			FR	solar rooftop-inv-1.5	25.888
			FR	solar rooftop-inv-1.7	7.4311e-06
			FR	solar-delta10	4.31579e-06
			FR	solar-hsat	7.1332e-06
			FR	solar-hsat-inv-1.3	110.682
			FR	solar-hsat-inv-1.5	66.0981
			FR	solar-inv-1.5	109.187
			FR	solar-inv-1.7	2.92008e-05
			GB	solar	6.07152
			GB	solar rooftop	1.08829e-06
			GB	solar rooftop delta10	1.40151e-06
			GB	solar rooftop-inv-1.5	3.60803
			GB	solar rooftop-inv-1.7	1.20533
			GB	solar-delta10	0.00135601
			GB	solar-hsat	4.72579e-06
			GB	solar-hsat-inv-1.3	116.606
			GB	solar-hsat-inv-1.5	17.5649
			GB	solar-inv-1.5	21.96
			GB	solar-inv-1.7	3.23397e-05
			GR	solar	2.21203
			GR	solar rooftop	1.8811e-07
			GR	solar rooftop delta10	2.14283e-07
			GR	solar rooftop-inv-1.5	7.79922
			GR	solar rooftop-inv-1.7	0.0245154
			GR	solar-delta10	1.08918e-06
			GR	solar-hsat	1.46044e-06
			GR	solar-hsat-inv-1.3	8.25287
			GR	solar-hsat-inv-1.5	146
			GR	solar-inv-1.5	4.22055e-06
			GR	solar-inv-1.7	2.5099e-06
			HR	solar	0.0544641
			HR	solar rooftop	4.60032e-08
			HR	solar rooftop delta10	0.308784
			HR	solar rooftop-inv-1.5	0.855841
			HR	solar rooftop-inv-1.7	1.00163
			HR	solar-delta10	1.95005e-07
			HR	solar-hsat	2.20001e-07
			HR	solar-hsat-inv-1.3	6.0872
			HR	solar-hsat-inv-1.5	8.34687
			HR	solar-inv-1.5	1.24595e-06
			HR	solar-inv-1.7	13.1223
			HU	solar	1.17329
			HU	solar rooftop	1.12568e-07
			HU	solar rooftop delta10	1.28817e-07
			HU	solar rooftop-inv-1.5	1.71444
			HU	solar rooftop-inv-1.7	1.78143e-07
			HU	solar-delta10	4.66312e-07
			HU	solar-hsat	4.16155e-07
			HU	solar-hsat-inv-1.3	0.529721
			HU	solar-hsat-inv-1.5	6.76603
			HU	solar-inv-1.5	2.07865e-06
			HU	solar-inv-1.7	8.25121
			IE	solar	3.31674e-07
			IE	solar rooftop	8.65565e-08
			IE	solar rooftop delta10	1.14705e-07
			IE	solar rooftop-inv-1.5	1.60595e-07
			IE	solar rooftop-inv-1.7	0.386514
			IE	solar-delta10	0.874067
			IE	solar-hsat	3.1067e-07
			IE	solar-hsat-inv-1.3	5.84384e-07
			IE	solar-hsat-inv-1.5	8.39299
			IE	solar-inv-1.5	4.09687e-06
			IE	solar-inv-1.7	3.82922
			IT	solar	7.81438
			IT	solar rooftop	2.03525e-06
			IT	solar rooftop delta10	6.09414
			IT	solar rooftop-inv-1.5	42.8736
			IT	solar rooftop-inv-1.7	2.95115
			IT	solar-delta10	3.31887e-06
			IT	solar-hsat	6.3885e-06
			IT	solar-hsat-inv-1.3	46.54
			IT	solar-hsat-inv-1.5	349.199
			IT	solar-inv-1.5	68.0388
			IT	solar-inv-1.7	1.93691
			LT	solar	0.184047
			LT	solar rooftop	8.70777e-08
			LT	solar rooftop delta10	1.0381e-07
			LT	solar rooftop-inv-1.5	0.0787692
			LT	solar rooftop-inv-1.7	1.27197e-06
			LT	solar-delta10	1.59721e-07
			LT	solar-hsat	1.17406e-07
			LT	solar-hsat-inv-1.3	1.89262
			LT	solar-hsat-inv-1.5	0.0241187
			LT	solar-inv-1.5	3.47708e-06
			LT	solar-inv-1.7	1.37086
			LU	solar	0.106706
			LU	solar rooftop	6.81919e-08
			LU	solar rooftop delta10	1.45041e-07
			LU	solar rooftop-inv-1.5	8.20343e-07
			LU	solar rooftop-inv-1.7	0.174255
			LU	solar-delta10	1.39745
			LU	solar-hsat	8.64628e-08
			LU	solar-hsat-inv-1.3	0.131323
			LU	solar-hsat-inv-1.5	0.502706
			LU	solar-inv-1.5	4.78048e-07
			LU	solar-inv-1.7	0.847766
			LV	solar	0.020905
			LV	solar rooftop	6.77069e-08
			LV	solar rooftop delta10	3.85982e-08
			LV	solar rooftop-inv-1.5	3.20869e-07
			LV	solar rooftop-inv-1.7	2.29124e-07
			LV	solar-delta10	7.71393e-08
			LV	solar-hsat	1.14457e-07
			LV	solar-hsat-inv-1.3	3.36851
			LV	solar-hsat-inv-1.5	3.04795e-07
			LV	solar-inv-1.5	3.50157e-05
			LV	solar-inv-1.7	0.262952
			ME	solar	0.00585484
			ME	solar rooftop	9.50062e-08
			ME	solar rooftop delta10	6.93265e-08
			ME	solar rooftop-inv-1.5	0.005551
			ME	solar rooftop-inv-1.7	0.0736956
			ME	solar-delta10	1.08677e-07
			ME	solar-hsat	1.63376e-07
			ME	solar-hsat-inv-1.3	0.0696546
			ME	solar-hsat-inv-1.5	4.0693
			ME	solar-inv-1.5	6.13884e-07
			ME	solar-inv-1.7	7.54035e-07
			MK	solar	0.0290227
			MK	solar rooftop	1.2344e-07
			MK	solar rooftop delta10	8.78381e-08
			MK	solar rooftop-inv-1.5	0.825752
			MK	solar rooftop-inv-1.7	0.129817
			MK	solar-delta10	1.93222e-07
			MK	solar-hsat	2.05865e-07
			MK	solar-hsat-inv-1.3	1.23176
			MK	solar-hsat-inv-1.5	5.21781
			MK	solar-inv-1.5	6.11459e-05
			MK	solar-inv-1.7	0.0814237
			NL	solar	8.42753
			NL	solar rooftop	6.24363e-07
			NL	solar rooftop delta10	7.78828e-07
			NL	solar rooftop-inv-1.5	0.175459
			NL	solar rooftop-inv-1.7	4.26943
			NL	solar-delta10	2.24861e-06
			NL	solar-hsat	1.33715e-06
			NL	solar-hsat-inv-1.3	2.50371e-06
			NL	solar-hsat-inv-1.5	27.0255
			NL	solar-inv-1.5	1.51865e-05
			NL	solar-inv-1.7	13.3842
			NO	solar	0.116069
			NO	solar rooftop	1.33153e-07
			NO	solar rooftop delta10	1.40405e-07
			NO	solar rooftop-inv-1.5	1.69502e-07
			NO	solar rooftop-inv-1.7	1.67186e-07
			NO	solar-delta10	6.20943e-07
			NO	solar-hsat	8.39271e-07
			NO	solar-hsat-inv-1.3	22.7387
			NO	solar-hsat-inv-1.5	2.67822e-06
			NO	solar-inv-1.5	3.56124e-06
			NO	solar-inv-1.7	1.69711e-06
			PL	solar	4.10558
			PL	solar rooftop	7.15039e-07
			PL	solar rooftop delta10	1.22845e-06
			PL	solar rooftop-inv-1.5	2.29781e-06
			PL	solar rooftop-inv-1.7	2.50033e-06
			PL	solar-delta10	3.95318
			PL	solar-hsat	1.54016e-06
			PL	solar-hsat-inv-1.3	13.517
			PL	solar-hsat-inv-1.5	33.1919
			PL	solar-inv-1.5	7.38656e-06
			PL	solar-inv-1.7	27.0991
			PT	solar	0.850941
			PT	solar rooftop	7.42285e-07
			PT	solar rooftop delta10	1.73978
			PT	solar rooftop-inv-1.5	4.38218
			PT	solar rooftop-inv-1.7	2.96107
			PT	solar-delta10	8.1234e-07
			PT	solar-hsat	1.28704e-06
			PT	solar-hsat-inv-1.3	13.3883
			PT	solar-hsat-inv-1.5	65.0941
			PT	solar-inv-1.5	1.07887e-06
			PT	solar-inv-1.7	9.17748e-07
			RO	solar	0.67689
			RO	solar rooftop	2.51658e-07
			RO	solar rooftop delta10	2.35411e-07
			RO	solar rooftop-inv-1.5	2.04341
			RO	solar rooftop-inv-1.7	4.30002e-07
			RO	solar-delta10	8.09351e-07
			RO	solar-hsat	9.10831e-07
			RO	solar-hsat-inv-1.3	4.10885
			RO	solar-hsat-inv-1.5	7.8888
			RO	solar-inv-1.5	1.52231
			RO	solar-inv-1.7	4.74437
			RS	solar	5.57046e-07
			RS	solar rooftop	4.7012e-07
			RS	solar rooftop delta10	3.84025e-07
			RS	solar rooftop-inv-1.5	1.47361
			RS	solar rooftop-inv-1.7	1.06154
			RS	solar-delta10	6.5428e-07
			RS	solar-hsat	6.25432e-07
			RS	solar-hsat-inv-1.3	2.38295
			RS	solar-hsat-inv-1.5	14.3701
			RS	solar-inv-1.5	3.20844e-06
			RS	solar-inv-1.7	4.91123
			SE	solar	1.20755
			SE	solar rooftop	3.54549e-07
			SE	solar rooftop delta10	3.33769e-07
			SE	solar rooftop-inv-1.5	5.35003e-07
			SE	solar rooftop-inv-1.7	5.02558e-07
			SE	solar-delta10	1.77401e-06
			SE	solar-hsat	2.06688e-06
			SE	solar-hsat-inv-1.3	22.9433
			SE	solar-hsat-inv-1.5	8.31714e-06
			SE	solar-inv-1.5	2.95925e-06
			SE	solar-inv-1.7	2.21742e-06
			SI	solar	0.213872
			SI	solar rooftop	5.36729e-08
			SI	solar rooftop delta10	5.23947e-08
			SI	solar rooftop-inv-1.5	0.884845
			SI	solar rooftop-inv-1.7	0.619288
			SI	solar-delta10	1.00047e-07
			SI	solar-hsat	7.93747e-08
			SI	solar-hsat-inv-1.3	1.18106e-07
			SI	solar-hsat-inv-1.5	1.31484e-07
			SI	solar-inv-1.5	2.33246e-07
			SI	solar-inv-1.7	2.39784e-07
			SK	solar	0.236617
			SK	solar rooftop	1.35491e-07
			SK	solar rooftop delta10	1.5717e-07
			SK	solar rooftop-inv-1.5	1.49538
			SK	solar rooftop-inv-1.7	0.0601798
			SK	solar-delta10	5.33417e-07
			SK	solar-hsat	3.72607e-07
			SK	solar-hsat-inv-1.3	3.83387
			SK	solar-hsat-inv-1.5	1.78082
			SK	solar-inv-1.5	2.41771e-06
			SK	solar-inv-1.7	5.82376

## Sheet: Figure 4c
Land use share			Energy generation
Node	Share		Country	Generator
AL0 0	0.0862409		AL	solar	0.00558482
AT0 0	0.514032		AL	solar rooftop	1.95933e-08
BA0 0	0.0654371		AL	solar rooftop delta10	1.4436e-08
BE0 0	1.02054		AL	solar rooftop-inv-1.5	1.11879
BG0 0	0.0997174		AL	solar rooftop-inv-1.7	3.21939e-08
CH0 0	0.48171		AL	solar-delta10	2.85423e-08
CZ0 0	0.215767		AL	solar-hsat	3.36449e-08
DE0 0	0.582037		AL	solar-hsat-inv-1.3	0.847884
DK0 0	0.0800184		AL	solar-hsat-inv-1.5	3.40894
DK1 0	0.196955		AL	solar-inv-1.5	3.82475e-08
EE2 0	0.0284943		AL	solar-inv-1.7	3.66986e-08
ES0 0	0.303743		AT	solar	1.07577
ES3 0	0.159029		AT	solar rooftop	1.79499e-07
FI1 0	0.34769		AT	solar rooftop delta10	0.335799
FR0 0	0.164789		AT	solar rooftop-inv-1.5	1.74024
GB4 0	0.150824		AT	solar rooftop-inv-1.7	3.10183
GB5 0	0.00305699		AT	solar-delta10	6.34055e-07
GR0 0	0.344576		AT	solar-hsat	5.64672e-07
HR0 0	0.25351		AT	solar-hsat-inv-1.3	5.83813
HU0 0	0.114979		AT	solar-hsat-inv-1.5	35.1708
IE5 0	0.0639169		AT	solar-inv-1.5	5.49004e-06
IT0 0	0.447018		AT	solar-inv-1.7	40.77
IT6 0	0.239864		BA	solar	0.0432904
LT2 0	0.0522094		BA	solar rooftop	4.51421e-08
LU0 0	1.018		BA	solar rooftop delta10	4.38908e-08
LV2 0	0.0178956		BA	solar rooftop-inv-1.5	0.942935
ME0 0	0.198622		BA	solar rooftop-inv-1.7	7.48813e-07
MK0 0	0.0994556		BA	solar-delta10	1.15552e-07
NL0 0	1.01812		BA	solar-hsat	1.50227e-07
NO1 0	0.107491		BA	solar-hsat-inv-1.3	8.35161e-07
PL0 0	0.103939		BA	solar-hsat-inv-1.5	5.40871
PT0 0	0.197329		BA	solar-inv-1.5	7.03884e-07
RO0 0	0.0583853		BA	solar-inv-1.7	1.31054
RS0 0	0.139793		BE	solar	2.77629
SE1 0	0.162168		BE	solar rooftop	2.72143e-07
SI0 0	0.331012		BE	solar rooftop delta10	11.528
SK0 0	0.176344		BE	solar rooftop-inv-1.5	0.772719
			BE	solar rooftop-inv-1.7	5.71675
			BE	solar-delta10	36.9906
			BE	solar-hsat	6.7816e-07
			BE	solar-hsat-inv-1.3	15.5792
			BE	solar-hsat-inv-1.5	43.592
			BE	solar-inv-1.5	3.62613e-07
			BE	solar-inv-1.7	11.0423
			BG	solar	0.789106
			BG	solar rooftop	9.08723e-08
			BG	solar rooftop delta10	1.0571e-07
			BG	solar rooftop-inv-1.5	1.78584
			BG	solar rooftop-inv-1.7	1.49919
			BG	solar-delta10	4.39822e-07
			BG	solar-hsat	4.46564e-07
			BG	solar-hsat-inv-1.3	3.27741
			BG	solar-hsat-inv-1.5	23.902
			BG	solar-inv-1.5	1.20682e-06
			BG	solar-inv-1.7	1.0655e-06
			CH	solar	1.36336
			CH	solar rooftop	1.31201e-07
			CH	solar rooftop delta10	8.5674e-08
			CH	solar rooftop-inv-1.5	0.702331
			CH	solar rooftop-inv-1.7	1.75863e-06
			CH	solar-delta10	1.75903e-07
			CH	solar-hsat	3.09434e-07
			CH	solar-hsat-inv-1.3	9.61117e-07
			CH	solar-hsat-inv-1.5	23.4117
			CH	solar-inv-1.5	1.42162e-05
			CH	solar-inv-1.7	29.2406
			CZ	solar	0.264891
			CZ	solar rooftop	1.43976e-07
			CZ	solar rooftop delta10	3.1118e-07
			CZ	solar rooftop-inv-1.5	5.28718e-07
			CZ	solar rooftop-inv-1.7	2.52005
			CZ	solar-delta10	1.9859
			CZ	solar-hsat	5.42201e-07
			CZ	solar-hsat-inv-1.3	2.92247
			CZ	solar-hsat-inv-1.5	6.53022
			CZ	solar-inv-1.5	2.10819e-06
			CZ	solar-inv-1.7	28.7341
			DE	solar	16.03
			DE	solar rooftop	1.1078e-06
			DE	solar rooftop delta10	4.4316
			DE	solar rooftop-inv-1.5	7.49832
			DE	solar rooftop-inv-1.7	24.5134
			DE	solar-delta10	14.8133
			DE	solar-hsat	3.86173e-06
			DE	solar-hsat-inv-1.3	37.1777
			DE	solar-hsat-inv-1.5	188.791
			DE	solar-inv-1.5	2.71574e-05
			DE	solar-inv-1.7	312.061
			DK	solar	0.923174
			DK	solar rooftop	2.41082e-08
			DK	solar rooftop delta10	2.5349e-08
			DK	solar rooftop-inv-1.5	3.12866e-08
			DK	solar rooftop-inv-1.7	3.10014e-08
			DK	solar-delta10	6.86903e-08
			DK	solar-hsat	6.83911e-08
			DK	solar-hsat-inv-1.3	14.6739
			DK	solar-hsat-inv-1.5	7.7236e-08
			DK	solar-inv-1.5	7.94842e-08
			DK	solar-inv-1.7	7.64314e-08
			EE	solar	0.215442
			EE	solar rooftop	2.92589e-08
			EE	solar rooftop delta10	1.25638e-08
			EE	solar rooftop-inv-1.5	1.1514e-07
			EE	solar rooftop-inv-1.7	8.24316e-08
			EE	solar-delta10	3.06355e-08
			EE	solar-hsat	4.18372e-08
			EE	solar-hsat-inv-1.3	1.33973
			EE	solar-hsat-inv-1.5	6.22611e-08
			EE	solar-inv-1.5	6.2356e-08
			EE	solar-inv-1.7	6.11646e-08
			ES	solar	4.82015
			ES	solar rooftop	3.86174e-07
			ES	solar rooftop delta10	12.5831
			ES	solar rooftop-inv-1.5	40.9156
			ES	solar rooftop-inv-1.7	0.462158
			ES	solar-delta10	4.88686e-07
			ES	solar-hsat	5.63088e-07
			ES	solar-hsat-inv-1.3	296.491
			ES	solar-hsat-inv-1.5	208.164
			ES	solar-inv-1.5	5.89763e-07
			ES	solar-inv-1.7	5.59094e-07
			FI	solar	0.174266
			FI	solar rooftop	8.66479e-08
			FI	solar rooftop delta10	6.35861e-08
			FI	solar rooftop-inv-1.5	1.35083
			FI	solar rooftop-inv-1.7	1.57451e-07
			FI	solar-delta10	2.3871e-07
			FI	solar-hsat	4.51274e-07
			FI	solar-hsat-inv-1.3	8.62141
			FI	solar-hsat-inv-1.5	16.2332
			FI	solar-inv-1.5	7.52244
			FI	solar-inv-1.7	1.54004e-05
			FR	solar	6.01114
			FR	solar rooftop	1.70446e-06
			FR	solar rooftop delta10	8.52849e-07
			FR	solar rooftop-inv-1.5	26.9681
			FR	solar rooftop-inv-1.7	1.20477e-05
			FR	solar-delta10	2.13327e-06
			FR	solar-hsat	3.56119e-06
			FR	solar-hsat-inv-1.3	107.363
			FR	solar-hsat-inv-1.5	37.5323
			FR	solar-inv-1.5	183.994
			FR	solar-inv-1.7	0.0103111
			GB	solar	6.47016
			GB	solar rooftop	3.81888e-07
			GB	solar rooftop delta10	4.65905e-07
			GB	solar rooftop-inv-1.5	6.19236e-07
			GB	solar rooftop-inv-1.7	1.01967
			GB	solar-delta10	2.72889e-06
			GB	solar-hsat	1.77161e-06
			GB	solar-hsat-inv-1.3	104.913
			GB	solar-hsat-inv-1.5	3.01171e-06
			GB	solar-inv-1.5	11.268
			GB	solar-inv-1.7	6.35819e-06
			GR	solar	2.15428
			GR	solar rooftop	6.04769e-08
			GR	solar rooftop delta10	6.48413e-08
			GR	solar rooftop-inv-1.5	6.84063
			GR	solar rooftop-inv-1.7	0.335349
			GR	solar-delta10	4.80226e-07
			GR	solar-hsat	6.3103e-07
			GR	solar-hsat-inv-1.3	4.3409e-06
			GR	solar-hsat-inv-1.5	95.8852
			GR	solar-inv-1.5	2.18641e-06
			GR	solar-inv-1.7	1.25139e-06
			HR	solar	0.052463
			HR	solar rooftop	1.91802e-08
			HR	solar rooftop delta10	0.441678
			HR	solar rooftop-inv-1.5	0.841444
			HR	solar rooftop-inv-1.7	0.922324
			HR	solar-delta10	1.39136e-07
			HR	solar-hsat	1.90897e-07
			HR	solar-hsat-inv-1.3	4.12491
			HR	solar-hsat-inv-1.5	11.7102
			HR	solar-inv-1.5	2.52409e-06
			HR	solar-inv-1.7	3.13198
			HU	solar	1.52883
			HU	solar rooftop	4.88662e-08
			HU	solar rooftop delta10	6.17709e-08
			HU	solar rooftop-inv-1.5	1.56587
			HU	solar rooftop-inv-1.7	0.473333
			HU	solar-delta10	4.19506e-07
			HU	solar-hsat	3.42893e-07
			HU	solar-hsat-inv-1.3	9.09242
			HU	solar-hsat-inv-1.5	11.3902
			HU	solar-inv-1.5	1.66495e-06
			HU	solar-inv-1.7	16.3694
			IE	solar	1.80886e-07
			IE	solar rooftop	3.23602e-08
			IE	solar rooftop delta10	3.94746e-08
			IE	solar rooftop-inv-1.5	5.80221e-08
			IE	solar rooftop-inv-1.7	0.280127
			IE	solar-delta10	0.931236
			IE	solar-hsat	1.72647e-07
			IE	solar-hsat-inv-1.3	1.9434
			IE	solar-hsat-inv-1.5	5.55298
			IE	solar-inv-1.5	1.82711e-06
			IE	solar-inv-1.7	4.31153
			IT	solar	7.99801
			IT	solar rooftop	8.03734e-07
			IT	solar rooftop delta10	4.92112
			IT	solar rooftop-inv-1.5	46.1973
			IT	solar rooftop-inv-1.7	1.91402
			IT	solar-delta10	1.60383e-06
			IT	solar-hsat	3.23812e-06
			IT	solar-hsat-inv-1.3	51.896
			IT	solar-hsat-inv-1.5	304.519
			IT	solar-inv-1.5	71.0382
			IT	solar-inv-1.7	2.43119
			LT	solar	0.185996
			LT	solar rooftop	3.47174e-08
			LT	solar rooftop delta10	4.85023e-08
			LT	solar rooftop-inv-1.5	0.389156
			LT	solar rooftop-inv-1.7	7.61415e-07
			LT	solar-delta10	0.00851582
			LT	solar-hsat	9.30113e-08
			LT	solar-hsat-inv-1.3	3.60183
			LT	solar-hsat-inv-1.5	4.62664e-07
			LT	solar-inv-1.5	1.22444e-06
			LT	solar-inv-1.7	4.78289
			LU	solar	0.134389
			LU	solar rooftop	2.06887e-08
			LU	solar rooftop delta10	0.283598
			LU	solar rooftop-inv-1.5	6.84552e-08
			LU	solar rooftop-inv-1.7	0.562486
			LU	solar-delta10	2.27138
			LU	solar-hsat	4.58564e-08
			LU	solar-hsat-inv-1.3	0.599112
			LU	solar-hsat-inv-1.5	0.497282
			LU	solar-inv-1.5	5.69075e-08
			LU	solar-inv-1.7	3.70576
			LV	solar	0.0174947
			LV	solar rooftop	2.31631e-08
			LV	solar rooftop delta10	1.50024e-08
			LV	solar rooftop-inv-1.5	6.76401e-08
			LV	solar rooftop-inv-1.7	5.73937e-08
			LV	solar-delta10	4.02925e-08
			LV	solar-hsat	5.38658e-08
			LV	solar-hsat-inv-1.3	1.93074
			LV	solar-hsat-inv-1.5	9.60895e-08
			LV	solar-inv-1.5	1.05665e-07
			LV	solar-inv-1.7	1.10827e-07
			ME	solar	0.00584638
			ME	solar rooftop	2.61467e-08
			ME	solar rooftop delta10	2.62729e-08
			ME	solar rooftop-inv-1.5	7.50797e-08
			ME	solar rooftop-inv-1.7	0.0556058
			ME	solar-delta10	4.84504e-08
			ME	solar-hsat	6.62455e-08
			ME	solar-hsat-inv-1.3	1.07361e-07
			ME	solar-hsat-inv-1.5	2.49286
			ME	solar-inv-1.5	9.51484e-08
			ME	solar-inv-1.7	9.67152e-08
			MK	solar	0.0333288
			MK	solar rooftop	4.97832e-08
			MK	solar rooftop delta10	3.91947e-08
			MK	solar rooftop-inv-1.5	0.87438
			MK	solar rooftop-inv-1.7	2.98227e-07
			MK	solar-delta10	1.27292e-07
			MK	solar-hsat	1.60011e-07
			MK	solar-hsat-inv-1.3	1.1597
			MK	solar-hsat-inv-1.5	3.83007
			MK	solar-inv-1.5	8.90171e-07
			MK	solar-inv-1.7	0.796165
			NL	solar	8.81865
			NL	solar rooftop	1.57356e-07
			NL	solar rooftop delta10	2.17684
			NL	solar rooftop-inv-1.5	4.4919
			NL	solar rooftop-inv-1.7	14.6894
			NL	solar-delta10	41.8736
			NL	solar-hsat	5.70598e-07
			NL	solar-hsat-inv-1.3	12.2703
			NL	solar-hsat-inv-1.5	42.6808
			NL	solar-inv-1.5	2.1105e-07
			NL	solar-inv-1.7	33.1118
			NO	solar	0.111989
			NO	solar rooftop	5.53475e-08
			NO	solar rooftop delta10	5.49837e-08
			NO	solar rooftop-inv-1.5	7.36427e-08
			NO	solar rooftop-inv-1.7	7.28824e-08
			NO	solar-delta10	3.06364e-07
			NO	solar-hsat	4.65515e-07
			NO	solar-hsat-inv-1.3	25.4453
			NO	solar-hsat-inv-1.5	0.00291453
			NO	solar-inv-1.5	6.00066
			NO	solar-inv-1.7	1.70019e-06
			PL	solar	3.74707
			PL	solar rooftop	2.94828e-07
			PL	solar rooftop delta10	5.23576e-07
			PL	solar rooftop-inv-1.5	2.15374e-06
			PL	solar rooftop-inv-1.7	0.22889
			PL	solar-delta10	4.89526
			PL	solar-hsat	9.3706e-07
			PL	solar-hsat-inv-1.3	10.0594
			PL	solar-hsat-inv-1.5	31.3419
			PL	solar-inv-1.5	4.33229e-06
			PL	solar-inv-1.7	34.0068
			PT	solar	1.44567
			PT	solar rooftop	1.58794e-07
			PT	solar rooftop delta10	1.11895
			PT	solar rooftop-inv-1.5	3.39293
			PT	solar rooftop-inv-1.7	3.12583
			PT	solar-delta10	9.83492e-08
			PT	solar-hsat	1.0768e-07
			PT	solar-hsat-inv-1.3	18.9903
			PT	solar-hsat-inv-1.5	23.8967
			PT	solar-inv-1.5	1.06398e-07
			PT	solar-inv-1.7	1.02425e-07
			RO	solar	0.678856
			RO	solar rooftop	9.57388e-08
			RO	solar rooftop delta10	1.00249e-07
			RO	solar rooftop-inv-1.5	3.44136
			RO	solar rooftop-inv-1.7	1.69232e-07
			RO	solar-delta10	7.05201e-07
			RO	solar-hsat	6.23887e-07
			RO	solar-hsat-inv-1.3	3.07377
			RO	solar-hsat-inv-1.5	37.5132
			RO	solar-inv-1.5	3.89055e-06
			RO	solar-inv-1.7	5.27758
			RS	solar	3.18098e-07
			RS	solar rooftop	1.93132e-07
			RS	solar rooftop delta10	2.09517e-07
			RS	solar rooftop-inv-1.5	1.71763
			RS	solar rooftop-inv-1.7	1.26817
			RS	solar-delta10	4.92304e-07
			RS	solar-hsat	4.64847e-07
			RS	solar-hsat-inv-1.3	1.42366e-06
			RS	solar-hsat-inv-1.5	28.0068
			RS	solar-inv-1.5	1.51274e-06
			RS	solar-inv-1.7	6.83634
			SE	solar	1.13441
			SE	solar rooftop	1.40982e-07
			SE	solar rooftop delta10	1.26129e-07
			SE	solar rooftop-inv-1.5	2.24391e-07
			SE	solar rooftop-inv-1.7	2.11954e-07
			SE	solar-delta10	7.92786e-07
			SE	solar-hsat	1.08239e-06
			SE	solar-hsat-inv-1.3	33.2857
			SE	solar-hsat-inv-1.5	1.29331e-05
			SE	solar-inv-1.5	1.4569e-06
			SE	solar-inv-1.7	1.18327e-06
			SI	solar	0.312023
			SI	solar rooftop	2.62987e-08
			SI	solar rooftop delta10	3.33122e-08
			SI	solar rooftop-inv-1.5	0.970134
			SI	solar rooftop-inv-1.7	1.05979
			SI	solar-delta10	1.74409e-07
			SI	solar-hsat	1.06628e-07
			SI	solar-hsat-inv-1.3	3.50664e-07
			SI	solar-hsat-inv-1.5	1.05967
			SI	solar-inv-1.5	4.19886e-06
			SI	solar-inv-1.7	6.81991
			SK	solar	0.258923
			SK	solar rooftop	4.21704e-08
			SK	solar rooftop delta10	5.59378e-08
			SK	solar rooftop-inv-1.5	0.97641
			SK	solar rooftop-inv-1.7	0.951427
			SK	solar-delta10	5.37503e-07
			SK	solar-hsat	3.2641e-07
			SK	solar-hsat-inv-1.3	4.75023
			SK	solar-hsat-inv-1.5	5.05657
			SK	solar-inv-1.5	2.2266e-06
			SK	solar-inv-1.7	8.15027

[truncated: 3 more sheets: Figure 5-6, IRENA, Figure 5-6, results, Figure 8]
